# Supplementary material for: Bis(2,2′-bipyridine)-1κ2 N,N′;3κ2 N,N′-hexa-μ-methacrylato-1:2κ6 O:O′;2:3κ6 O:O′-(nitrato-2κ2 O,O′)-1,3-dicobalt(II)-2-terbium(III)
Source: Acta Crystallogr Sect E Struct Rep Online. 2010 Aug 11;66(Pt 9):m1075. doi: 10.1107/S1600536810031053 (PMC3007888; doi:10.1107/S1600536810031053)
Supplement: Supplementary file 2 [file e-66-m1075-Isup2.hkl]

# 
# h,k,l, Fc-squared, Fo-squared, sigma(Fo-squared) and status flag 
# 
data_I
_shelx_title ' tbco in P-1' 
_shelx_refln_list_code          4 
_shelx_F_calc_maximum      371.13 
_exptl_crystal_F_000      1168.00 
_reflns_d_resolution_high  0.8377 
 
loop_ 
 _symmetry_equiv_pos_as_xyz 
 'x, y, z' 
 '-x, -y, -z' 
 
_cell_length_a    11.3717 
_cell_length_b    13.4396 
_cell_length_c    16.3572 
_cell_angle_alpha 103.912 
_cell_angle_beta   99.950 
_cell_angle_gamma  99.845 
 
_shelx_F_squared_multiplier     1.000 
 
loop_ 
 _refln_index_h 
 _refln_index_k 
 _refln_index_l 
 _refln_F_squared_calc 
 _refln_F_squared_meas 
 _refln_F_squared_sigma 
 _refln_observed_status 
   2   0   0    11032.61    11713.73    143.10 o 
   3   0   0    50881.65    45976.63    357.18 o 
   4   0   0    11777.74    12024.93    180.91 o 
   5   0   0     6699.48     7014.85     95.40 o 
   6   0   0     9084.48     9201.57    125.65 o 
   7   0   0      283.92      279.74     12.86 o 
   8   0   0      650.31      633.75     14.21 o 
   9   0   0       69.46       69.81     32.58 o 
  10   0   0     1753.93     1878.96     39.56 o 
  11   0   0     4664.37     4821.30     53.52 o 
  12   0   0      474.09      471.19     45.37 o 
  13   0   0     1799.12     1904.55     54.68 o 
 -12   1   0     3461.05     3631.10     52.35 o 
 -11   1   0      651.01      671.31     39.56 o 
 -10   1   0     1956.25     2012.75     38.39 o 
  -9   1   0     3389.36     3418.19     97.73 o 
  -8   1   0     2557.14     2685.22    131.47 o 
  -7   1   0     1515.79     1686.99     41.88 o 
  -6   1   0     3024.46     3056.36     47.70 o 
  -5   1   0    16354.67    16828.01     82.60 o 
  -4   1   0      210.40      161.72     12.80 o 
  -3   1   0    17330.82    17694.77    238.51 o 
   1   1   0    24454.16    23424.93   1900.48 o 
   2   1   0     5265.45     5371.72     24.43 o 
   3   1   0       90.49       79.73     10.69 o 
   4   1   0     6633.33     6464.08     41.88 o 
   5   1   0     3977.72     3667.17     33.74 o 
   6   1   0      947.40      982.53     20.43 o 
   7   1   0      812.82      760.51     22.55 o 
   8   1   0     2681.02     2637.85     31.51 o 
   9   1   0     2100.50     2139.14     27.55 o 
  10   1   0     1037.94     1069.26     18.51 o 
  11   1   0       85.33      137.29     43.05 o 
  12   1   0     1547.56     1641.61     97.73 o 
 -13   2   0       37.73      118.67     47.70 o 
 -12   2   0        7.22       84.93     74.46 o 
 -11   2   0      570.65      595.68     50.03 o 
 -10   2   0     2505.81     2592.15     38.39 o 
  -9   2   0     2887.84     2902.78     32.58 o 
  -8   2   0      614.25      662.00     27.92 o 
  -7   2   0    16210.97    16790.78    126.82 o 
  -6   2   0     8615.69     8461.70     72.13 o 
  -5   2   0     5975.44     6201.14     93.08 o 
  -4   2   0     9839.76     9463.43    105.87 o 
  -3   2   0     5196.99     4972.55     19.78 o 
  -2   2   0      828.63      928.61     11.21 o 
  -1   2   0    19514.38    19292.94     58.75 o 
   0   2   0     3465.18     3415.16     86.68 o 
   1   2   0     5247.07     5549.16    434.55 o 
   2   2   0       27.62       55.60     14.54 o 
   3   2   0      165.45      185.06     20.94 o 
   4   2   0    15495.59    15996.60    185.57 o 
   5   2   0     4149.15     4576.17     74.46 o 
   6   2   0     5114.33     4913.93     25.15 o 
   7   2   0    11395.45    11830.86     46.59 o 
   8   2   0     2399.34     2350.31     54.68 o 
   9   2   0     1176.01     1169.67     27.11 o 
  10   2   0     2318.40     2321.28     37.85 o 
  11   2   0      121.32       89.84     19.97 o 
  12   2   0      614.13      564.70     47.12 o 
 -13   3   0      129.05      126.82     45.37 o 
 -12   3   0      317.54      309.48     48.86 o 
 -11   3   0     4146.84     4131.38     87.26 o 
 -10   3   0     1374.63     1450.81     63.99 o 
  -9   3   0     6883.39     6981.81     58.17 o 
  -8   3   0    18277.02    17962.36    140.78 o 
  -7   3   0     3146.27     3171.54     53.52 o 
  -6   3   0    21981.36    22500.94     53.52 o 
  -5   3   0    26790.65    27068.62     45.37 o 
  -4   3   0     1265.01     1342.61     18.62 o 
  -3   3   0     5222.19     5068.86     15.20 o 
  -2   3   0     1014.33     1161.01     40.14 o 
  -1   3   0      166.22      132.92     20.36 o 
   0   3   0     2037.32     1957.57     36.07 o 
   1   3   0    23213.35    24183.16    745.77 o 
   2   3   0      340.86      378.27     13.56 o 
   3   3   0    14208.94    16450.12    960.42 o 
   4   3   0      980.92     1235.40    100.64 o 
   5   3   0    15295.64    14183.57    851.64 o 
   6   3   0     7585.33     7777.29     38.67 o 
   7   3   0     2785.60     2861.45     49.45 o 
   8   3   0    12088.86    11791.18    215.24 o 
   9   3   0     3553.65     3591.99     39.93 o 
  10   3   0     4084.29     3824.43     48.28 o 
  11   3   0     5193.44     4771.27    199.53 o 
  12   3   0      866.53      670.16     58.17 o 
 -13   4   0      842.10      816.74     61.66 o 
 -12   4   0      399.41      395.57     51.19 o 
 -11   4   0     2685.06     2664.28     61.66 o 
 -10   4   0     4845.08     4772.43     76.79 o 
  -9   4   0     1136.11     1134.35     67.48 o 
  -8   4   0     4123.03     4123.23     55.85 o 
  -7   4   0    16366.92    15949.61     68.64 o 
  -6   4   0     2815.70     2751.54     26.76 o 
  -5   4   0     2615.36     2480.46     23.27 o 
  -4   4   0    18516.46    18090.98    399.06 o 
  -3   4   0      297.87      283.44     19.20 o 
  -2   4   0      274.99      244.35     14.81 o 
  -1   4   0    36268.01    38944.18   1670.70 o 
   0   4   0    11476.29    11225.91     22.61 o 
   1   4   0     8118.14     7897.67     20.97 o 
   2   4   0    10214.93    10623.75    681.19 o 
   3   4   0     2537.60     2498.08     20.94 o 
   4   4   0     8311.39     9299.01    887.71 o 
   5   4   0      396.14      448.04     48.86 o 
   6   4   0     8526.16     8902.65     36.07 o 
   7   4   0     3523.86     3209.36    198.37 o 
   8   4   0      532.45      537.19     26.65 o 
   9   4   0     5345.73     4976.46    270.50 o 
  10   4   0     4183.00     4189.55     66.32 o 
  11   4   0       33.21      -14.43     48.86 o 
 -13   5   0     1924.25     1854.52     90.75 o 
 -12   5   0     3055.83     3078.46     80.28 o 
 -11   5   0       24.62       52.35     66.32 o 
 -10   5   0     2038.75     2049.98     67.48 o 
  -9   5   0     4175.56     4039.47     46.54 o 
  -8   5   0     1025.86      966.82     27.92 o 
  -7   5   0     1278.14     1265.82     27.92 o 
  -6   5   0     4209.75     4408.28     30.25 o 
  -5   5   0      433.56      354.85     15.63 o 
  -4   5   0      246.85      290.99     16.03 o 
  -3   5   0     2523.69     2438.92     89.00 o 
  -2   5   0    12524.88    12592.03     94.24 o 
  -1   5   0     4955.63     5196.26    346.12 o 
   0   5   0     2424.06     2482.12     83.77 o 
   1   5   0    18210.82    18343.39    358.92 o 
   2   5   0     4399.33     4156.97    283.88 o 
   3   5   0     9026.77     9560.10     31.41 o 
   4   5   0     4816.24     4850.73     40.72 o 
   5   5   0     3768.63     3780.11     70.97 o 
   6   5   0      695.26      664.32     54.68 o 
   7   5   0     4249.11     4857.64    338.56 o 
   8   5   0     3095.56     3501.35    211.75 o 
   9   5   0      820.48      977.24     90.75 o 
  10   5   0       29.52       -5.39     44.15 o 
  11   5   0     1177.56     1228.84     85.51 o 
 -13   6   0     1620.62     1628.82     87.26 o 
 -12   6   0     3079.12     2803.89     75.62 o 
 -11   6   0     4634.79     4640.97     72.13 o 
 -10   6   0      613.99      625.93     72.13 o 
  -9   6   0     2816.72     2829.49     38.39 o 
  -8   6   0     3902.18     3838.19     37.23 o 
  -7   6   0      814.58      841.17     29.09 o 
  -6   6   0       15.58        3.96     18.50 o 
  -5   6   0       67.80       42.88     17.67 o 
  -4   6   0      473.43      433.96     25.60 o 
  -3   6   0     1328.22     1307.61     59.92 o 
  -2   6   0     2931.52     3132.07     22.61 o 
  -1   6   0     8345.54     9239.21    326.35 o 
   0   6   0    18890.40    19190.36    132.63 o 
   1   6   0       18.42       54.12     19.69 o 
   2   6   0    20891.95    22873.93   1433.94 o 
   3   6   0    17570.95    17695.78    453.16 o 
   4   6   0      136.24      179.42     22.21 o 
   5   6   0     8421.65     8390.42     35.35 o 
   6   6   0     6435.54     6499.25     72.13 o 
   7   6   0      305.72      293.71     31.47 o 
   8   6   0     1881.81     1785.98     37.10 o 
   9   6   0       30.71       73.97     32.88 o 
  10   6   0        6.78       34.90     42.60 o 
 -12   7   0     5362.67     5201.74    181.50 o 
 -11   7   0      262.81      290.86     57.01 o 
 -10   7   0     1343.86     1356.57     43.05 o 
  -9   7   0      877.04      814.41     43.05 o 
  -8   7   0      489.96      463.05     34.90 o 
  -7   7   0      298.48      335.49     34.90 o 
  -6   7   0      406.64      395.66     26.84 o 
  -5   7   0     1152.90     1151.81     30.25 o 
  -4   7   0       16.16       57.00     41.30 o 
  -3   7   0     1774.29     1759.13     35.48 o 
  -2   7   0     9390.10     9371.35    121.58 o 
  -1   7   0     5004.64     5232.74    280.39 o 
   0   7   0     2991.31     2967.30     63.41 o 
   1   7   0    11892.21    11175.04     46.54 o 
   2   7   0     2076.54     2056.83    115.76 o 
   3   7   0     1943.95     1872.81     26.33 o 
   4   7   0    10195.47    10517.24    357.76 o 
   5   7   0     4266.36     4375.50    124.49 o 
   6   7   0      140.07      157.91     29.62 o 
   7   7   0     3588.93     3373.95     38.92 o 
   8   7   0      562.63      681.40     33.25 o 
   9   7   0       57.12       70.39     37.02 o 
  10   7   0      129.71      156.04     60.50 o 
 -12   8   0        8.66      107.04    148.92 o 
 -11   8   0      275.49      283.88     47.70 o 
 -10   8   0     1445.17     1387.98     63.99 o 
  -9   8   0      438.98      452.58     38.39 o 
  -8   8   0     4494.90     4244.23     45.37 o 
  -7   8   0     7655.91     7675.05    197.20 o 
  -6   8   0      865.81      763.80     24.68 o 
  -5   8   0     3935.31     4072.07    185.57 o 
  -4   8   0     5780.28     5818.38     82.60 o 
  -3   8   0      898.15      821.80     52.35 o 
  -2   8   0     2377.92     2344.39     49.45 o 
  -1   8   0     2165.68     2111.53    138.45 o 
   0   8   0     4932.14     4826.53     67.48 o 
   1   8   0     1558.32     1577.31     58.75 o 
   2   8   0     3199.00     3305.74    164.05 o 
   3   8   0     3129.08     3120.86    133.80 o 
   4   8   0       75.44       20.11     29.09 o 
   5   8   0     1966.47     2032.08     34.07 o 
   6   8   0     4928.59     5000.01    169.28 o 
   7   8   0     1012.31     1040.29     41.88 o 
   8   8   0       85.42      105.43     47.91 o 
   9   8   0     2235.13     2244.28     75.62 o 
 -12   9   0      167.08      207.09     75.62 o 
 -11   9   0      553.38      622.44     51.19 o 
 -10   9   0       70.36       88.42     44.21 o 
  -8   9   0     3209.48     3278.70     89.58 o 
  -7   9   0      439.87      471.19     39.56 o 
  -6   9   0    13306.18    14306.82    454.32 o 
  -5   9   0     6302.47     6349.73     40.14 o 
  -4   9   0     2089.59     2105.46     30.84 o 
  -3   9   0    18778.13    18803.47     94.82 o 
  -2   9   0     3359.52     3268.37     55.85 o 
  -1   9   0     2934.02     3051.49     90.17 o 
   0   9   0    11757.12    11502.11    344.96 o 
   1   9   0      240.29      195.40     27.93 o 
   2   9   0      403.43      433.62     55.26 o 
   3   9   0      405.35      500.53     30.31 o 
   4   9   0     1229.88     1164.82     40.88 o 
   5   9   0     1255.90     1314.81     49.45 o 
   6   9   0     1038.52      948.20     52.35 o 
   7   9   0      849.02      730.64     58.17 o 
   8   9   0     4783.51     4851.03    203.60 o 
 -11  10   0     1472.29     1456.63     55.85 o 
 -10  10   0       75.69       80.28     44.21 o 
  -9  10   0      404.56      366.48     88.42 o 
  -8  10   0     1439.38     1497.69     75.62 o 
  -7  10   0     2766.31     3031.86     91.91 o 
  -6  10   0      192.79      260.40     55.85 o 
  -5  10   0     6372.22     6540.09     62.83 o 
  -4  10   0     4971.38     4777.09     47.70 o 
  -3  10   0       22.09       37.23     29.20 o 
  -2  10   0     6528.26     6474.60     36.17 o 
  -1  10   0     7542.23     7874.02    270.50 o 
   0  10   0       74.48       62.35     30.41 o 
   1  10   0     1534.11     1306.81    560.20 o 
   3  10   0       87.92       24.39     32.88 o 
   4  10   0       94.29       -1.68     35.72 o 
   5  10   0      283.88      317.07     38.56 o 
   6  10   0     2361.61     1824.49    625.35 o 
   7  10   0     1706.50     1599.56     43.18 o 
   8  10   0        4.97       35.09     47.04 o 
 -11  11   0        0.51      144.27     51.19 o 
 -10  11   0     1898.80     1941.78     53.52 o 
  -9  11   0     1468.46     1575.22     45.79 o 
  -8  11   0       10.42       24.93     34.44 o 
  -7  11   0     1690.63     1733.41     36.07 o 
  -6  11   0     2415.25     2437.66     34.96 o 
  -5  11   0      619.94      658.59     42.10 o 
  -4  11   0     1062.88     1044.30     42.22 o 
  -3  11   0     2730.83     2567.71     83.77 o 
  -2  11   0     5665.00     5419.90     50.03 o 
  -1  11   0      993.60      990.13     34.07 o 
   0  11   0     2653.46     2735.71    315.87 o 
   1  11   0     7188.67     7697.26    319.36 o 
   2  11   0     2256.81     2156.58    213.49 o 
   3  11   0      482.55      412.45     48.28 o 
   4  11   0     6893.63     6721.31     54.10 o 
   5  11   0     1248.88     1290.93     97.73 o 
   6  11   0      276.73      295.64     43.96 o 
   7  11   0     1326.66     1418.36     48.82 o 
 -10  12   0      950.44     1203.00     61.66 o 
  -9  12   0     1719.57     1342.05    557.29 o 
  -8  12   0     5057.81     5152.48    141.36 o 
  -7  12   0       98.85      159.89     35.35 o 
  -6  12   0     2625.16     2624.72     54.68 o 
  -5  12   0     2399.10     2240.79     51.19 o 
  -4  12   0     1471.81     1521.67    121.58 o 
  -3  12   0      245.97      200.62     41.30 o 
  -2  12   0       49.36       43.05     39.56 o 
  -1  12   0     4061.59     3988.41     93.08 o 
   0  12   0     3635.74     3754.20    319.36 o 
   1  12   0        4.61      -77.83     43.51 o 
   2  12   0     2877.35     2578.18     54.68 o 
   3  12   0     4406.55     4496.20    143.10 o 
   4  12   0      536.55      581.47     72.72 o 
   5  12   0     6966.03     6772.52     69.22 o 
   6  12   0     1537.61     1441.63    289.70 o 
  -9  13   0     1859.82     1910.47    112.85 o 
  -8  13   0      372.47      457.57     39.07 o 
  -7  13   0     2280.80     2300.28    139.61 o 
  -6  13   0      864.54      845.82     52.35 o 
  -5  13   0        9.66      138.00     38.25 o 
  -4  13   0      556.70      620.05     39.07 o 
  -3  13   0      504.00      479.64     56.43 o 
  -2  13   0      519.37      516.57     57.01 o 
  -1  13   0      147.24      168.70     57.01 o 
   0  13   0      781.95      803.36     76.79 o 
   1  13   0     2765.00     3101.15     73.30 o 
   2  13   0     2161.64     2116.47     72.72 o 
   3  13   0      905.66      949.33     57.59 o 
   4  13   0     3099.98     3166.79     97.15 o 
  -8  14   0     1058.17     1075.41     42.22 o 
  -7  14   0     1203.42     1150.74     61.08 o 
  -6  14   0        3.12       63.91     40.72 o 
  -5  14   0     2744.45     2760.34    132.05 o 
  -4  14   0     1993.43     1727.38    808.59 o 
  -3  14   0        0.59       89.00     42.78 o 
  -2  14   0     1396.13     1435.76     75.62 o 
  -1  14   0     3798.25     3476.61    344.96 o 
   0  14   0      147.08      154.43     47.17 o 
   1  14   0      212.79      350.20     73.30 o 
   2  14   0      420.01      358.24     46.55 o 
   3  14   0      142.99      251.91     48.82 o 
  -6  15   0     2350.17     2258.27     76.21 o 
  -5  15   0      894.84      968.99     73.88 o 
  -4  15   0      505.15      664.07     60.50 o 
  -3  15   0     4850.69     4859.52     52.12 o 
  -2  15   0     1664.81     1732.23     79.70 o 
  -1  15   0     1578.12     1623.31     50.10 o 
   0  15   0     4504.62     4863.94    252.47 o 
  -1 -15   1     1904.65     2064.04    188.48 o 
   0 -15   1      566.12      361.83     72.13 o 
   1 -15   1      373.09      445.66     48.08 o 
   2 -15   1     2087.72     2196.97     52.94 o 
   3 -15   1      265.64      297.44     47.12 o 
   4 -15   1     5166.91     4184.96   1394.97 o 
   5 -15   1     1044.69     1069.66     79.70 o 
   6 -15   1       39.68       88.29     68.64 o 
  -3 -14   1       17.45       90.48     48.08 o 
  -2 -14   1      345.05      342.93     68.64 o 
  -1 -14   1      350.12      457.28     51.83 o 
   0 -14   1     4903.27     4859.99     52.24 o 
   1 -14   1     1483.42     1487.30     44.33 o 
   2 -14   1     1817.07     1909.21     63.99 o 
   3 -14   1     3832.24     3960.35     88.42 o 
   4 -14   1     1329.86     1433.82     42.36 o 
   5 -14   1     2877.89     2980.29     62.24 o 
   6 -14   1     3134.88     3071.05     68.06 o 
   7 -14   1       44.03      100.37     86.09 o 
   8 -14   1      753.16      760.32     44.40 o 
  -5 -13   1      507.67      507.28     49.28 o 
  -4 -13   1      179.52      221.68     61.08 o 
  -3 -13   1      225.25       90.90     66.32 o 
  -2 -13   1      439.94      522.83     41.25 o 
  -1 -13   1     1073.35     1251.93     51.19 o 
   0 -13   1      314.87      351.15     42.36 o 
   1 -13   1     2693.90     2748.37     54.01 o 
   2 -13   1     3372.64     3520.18     55.40 o 
   3 -13   1       27.50      118.84     69.81 o 
   4 -13   1     5310.33     5346.16     48.28 o 
   5 -13   1     4766.51     4670.58     69.81 o 
   6 -13   1       34.42      154.42     44.21 o 
   7 -13   1     1014.28     1056.40     41.11 o 
   8 -13   1     2212.50     2395.38    157.65 o 
   9 -13   1      117.51      132.63     55.85 o 
  -6 -12   1     1856.23     1912.27     49.77 o 
  -5 -12   1      503.60      414.74     43.58 o 
  -4 -12   1     3423.06     3453.95     47.26 o 
  -3 -12   1      885.73      902.87    101.80 o 
  -2 -12   1     1551.95     1676.08     69.22 o 
  -1 -12   1    10596.60    11245.79    783.00 o 
   0 -12   1     1851.39     1818.57    104.13 o 
   1 -12   1     1158.08     1149.90     58.17 o 
   2 -12   1      418.45      373.90     35.35 o 
   3 -12   1     3540.66     3033.48    538.09 o 
   4 -12   1       28.47       77.61     82.60 o 
   5 -12   1      277.88      343.95     34.90 o 
   6 -12   1     2238.38     2322.38     39.49 o 
   7 -12   1     1335.87     1454.29     61.66 o 
   8 -12   1       99.33      122.65     39.02 o 
   9 -12   1     4576.62     4868.32     64.57 o 
  10 -12   1     4566.49     4623.51     62.83 o 
  -7 -11   1      120.52      172.89     45.05 o 
  -6 -11   1     2874.36     3078.30     59.92 o 
  -5 -11   1     9557.56     9185.37     54.30 o 
  -4 -11   1        4.27      -59.57     39.07 o 
  -3 -11   1     7226.39     6937.09    580.56 o 
  -2 -11   1     4513.14     4829.09    190.80 o 
  -1 -11   1     1271.16     1313.92     38.25 o 
   0 -11   1    13327.28    14101.54    999.40 o 
   1 -11   1     3808.93     3810.76     39.84 o 
   2 -11   1      843.26      843.37     32.49 o 
   3 -11   1     2509.80     2493.62     44.42 o 
   4 -11   1       47.17      142.58     48.28 o 
   5 -11   1      888.26      891.12     76.21 o 
   6 -11   1      115.68      145.81     40.72 o 
   7 -11   1       26.86       67.00     34.78 o 
   8 -11   1     6431.09     6781.70     61.66 o 
   9 -11   1     2423.90     2632.07     43.63 o 
  11 -11   1     6432.09     6518.76     68.64 o 
  -8 -10   1      672.49      735.62     51.65 o 
  -7 -10   1     1156.27     1133.64     46.40 o 
  -6 -10   1      514.04      548.63     42.47 o 
  -5 -10   1      136.47      153.25     37.26 o 
  -4 -10   1     2898.84     2819.89     40.72 o 
  -3 -10   1      774.25      735.29     49.45 o 
  -2 -10   1     1494.13     1613.01     36.91 o 
  -1 -10   1     4064.85     3966.57     44.79 o 
   0 -10   1     4200.75     4360.15    385.10 o 
   1 -10   1       24.31       25.35     58.75 o 
   2 -10   1     1112.60     1051.76     78.53 o 
   3 -10   1     1320.51     1233.07     30.02 o 
   4 -10   1     1797.49     1904.18     31.99 o 
   5 -10   1      724.36      729.51     40.72 o 
   6 -10   1     2087.44     2188.35    121.58 o 
   7 -10   1     1765.50     1832.17     32.58 o 
   8 -10   1      117.72      167.34     39.54 o 
   9 -10   1     1705.06     1667.21     50.03 o 
  11 -10   1       49.34       62.83     48.86 o 
  -9  -9   1     3657.78     1994.57    891.78 o 
  -8  -9   1      335.90      276.94     50.61 o 
  -7  -9   1     2886.12     2918.99     53.83 o 
  -6  -9   1     4716.49     4667.05     42.36 o 
  -5  -9   1      636.61      424.09     32.91 o 
  -4  -9   1       68.38       60.50     31.60 o 
  -3  -9   1      966.39      868.04     28.99 o 
  -2  -9   1      232.13      300.17     44.21 o 
  -1  -9   1     1618.39     1512.47     43.05 o 
   0  -9   1       81.02      114.33     37.81 o 
   1  -9   1     8670.12     8590.31     36.60 o 
   2  -9   1     5228.87     5050.98    255.96 o 
   3  -9   1       17.12      -29.38     27.55 o 
   4  -9   1    15291.17    15996.50    108.20 o 
   5  -9   1     6527.65     6645.32    394.99 o 
   6  -9   1      302.22      273.42     39.56 o 
   7  -9   1    10340.29    10899.99    377.54 o 
   8  -9   1     1698.63     1668.37     31.26 o 
   9  -9   1       84.44      134.96     44.21 o 
  10  -9   1     2228.10     2344.33     50.03 o 
  11  -9   1     1685.16     1634.63     52.35 o 
  12  -9   1       68.69      105.87     72.13 o 
  -9  -8   1     1134.85     1277.61     45.96 o 
  -8  -8   1     6740.31     6800.74    107.04 o 
  -7  -8   1      833.84      864.81     38.92 o 
  -6  -8   1     1383.63     1392.72     34.07 o 
  -5  -8   1     1239.02     1252.88     30.84 o 
  -4  -8   1      307.21      266.41     27.55 o 
  -3  -8   1      118.95      183.15     24.31 o 
  -2  -8   1      291.22      359.01     58.75 o 
  -1  -8   1      115.65      111.97     23.35 o 
   0  -8   1     6865.49     6771.51    200.69 o 
   1  -8   1      781.80      875.70     24.17 o 
   2  -8   1    10643.33    10572.00     34.52 o 
   3  -8   1    22220.71    22995.74    295.51 o 
   4  -8   1     4791.76     5450.26    300.17 o 
   5  -8   1    12232.35    12019.77    121.58 o 
   6  -8   1     8185.75     8100.47    173.35 o 
   7  -8   1        8.06       19.00     25.83 o 
   8  -8   1     5529.94     5432.10     48.86 o 
   9  -8   1     2663.12     2638.68     45.37 o 
  10  -8   1      644.56      630.58     43.05 o 
  11  -8   1     1612.67     1553.19     94.24 o 
  12  -8   1      140.31      196.62     57.01 o 
 -10  -7   1     2828.60     2847.35     48.90 o 
  -9  -7   1     2490.07     2509.47     47.13 o 
  -8  -7   1       85.67      134.22     54.68 o 
  -7  -7   1     2629.78     2642.76     41.01 o 
  -6  -7   1     3844.62     3944.04     84.35 o 
  -5  -7   1      650.15      623.61     55.85 o 
  -4  -7   1     2147.28     2158.86     26.73 o 
  -3  -7   1     4986.25     4660.68    187.31 o 
  -2  -7   1     3189.49     3467.05     38.39 o 
  -1  -7   1      395.56      485.67     21.79 o 
   0  -7   1    14293.18    14301.07     34.55 o 
   1  -7   1    15905.31    16804.61    407.79 o 
   2  -7   1      206.72      295.68     22.21 o 
   3  -7   1      922.88      915.01     69.81 o 
   4  -7   1    14975.80    14984.38    266.43 o 
   5  -7   1     5006.67     5132.54    138.45 o 
   6  -7   1      626.75      599.17     31.41 o 
   7  -7   1    12985.82    13165.50     53.52 o 
   8  -7   1     4039.57     4003.40     43.05 o 
   9  -7   1       25.25       26.76     24.43 o 
  10  -7   1     3472.82     3351.87     93.08 o 
  11  -7   1     2737.79     2741.07     54.68 o 
  12  -7   1       23.03       10.47     45.37 o 
 -11  -6   1      180.13      155.83     39.89 o 
 -10  -6   1        2.90        7.95     34.90 o 
  -9  -6   1      853.16      829.65     42.50 o 
  -8  -6   1      585.99      626.27     36.78 o 
  -7  -6   1     2871.93     2831.80     52.35 o 
  -6  -6   1      692.45      648.90     27.48 o 
  -5  -6   1     4085.70     4110.10     58.17 o 
  -4  -6   1     9849.81    10340.94    104.71 o 
  -3  -6   1      183.06      147.13     23.85 o 
  -2  -6   1    11012.26    11690.25     45.37 o 
  -1  -6   1    25499.25    25774.98     39.89 o 
   0  -6   1     2811.28     2881.87     21.39 o 
   1  -6   1     9416.69     9528.35     94.24 o 
   2  -6   1    24637.96    25878.67    225.13 o 
   3  -6   1      125.61      198.30     50.61 o 
   4  -6   1     2526.56     2468.82     20.97 o 
   5  -6   1     1690.08     1729.32     27.92 o 
   6  -6   1     3396.97     3407.09     23.44 o 
   7  -6   1      132.76      134.96     30.25 o 
   8  -6   1      234.28      260.61     33.74 o 
   9  -6   1     3094.83     3022.62     46.54 o 
  10  -6   1     4032.49     4081.35    101.22 o 
  11  -6   1      581.71      601.50     67.48 o 
  12  -6   1     2705.00     2693.37     41.88 o 
  13  -6   1     1222.50     1208.81     53.52 o 
 -11  -5   1      464.84      446.56     40.78 o 
 -10  -5   1      210.48      197.30     48.86 o 
  -9  -5   1       16.71       19.20     30.44 o 
  -8  -5   1      473.24      450.14     30.78 o 
  -7  -5   1      111.95       92.15     25.90 o 
  -6  -5   1     6931.80     6889.52    196.04 o 
  -5  -5   1     6060.96     5939.02     40.14 o 
  -4  -5   1     1430.42     1608.52     21.39 o 
  -3  -5   1    22219.95    21962.00   1490.95 o 
  -2  -5   1    27987.00    31420.46   2770.15 o 
  -1  -5   1     1877.52     1717.55     23.27 o 
   0  -5   1    20567.44    20812.66    408.37 o 
   1  -5   1     8843.64     9170.69    216.40 o 
   2  -5   1    10411.75    10995.68     37.23 o 
   3  -5   1    17887.32    18526.94    663.74 o 
   4  -5   1     1951.57     1869.88     20.94 o 
   5  -5   1      145.51      232.13     44.21 o 
   6  -5   1      391.92      359.50     25.60 o 
   7  -5   1      754.67      666.65     27.92 o 
   8  -5   1     5427.78     5444.90     52.35 o 
   9  -5   1     3403.48     3417.03     74.46 o 
  10  -5   1     1214.91     1130.86    102.38 o 
  11  -5   1     3249.07     3326.28     86.09 o 
  12  -5   1     2328.16     2351.31     69.81 o 
  13  -5   1     1223.09     1307.71     84.93 o 
 -12  -4   1      884.53      996.43    136.12 o 
 -11  -4   1     1284.30     1389.25    180.33 o 
 -10  -4   1       44.27        0.68     33.13 o 
  -9  -4   1      881.70      913.36     33.70 o 
  -8  -4   1     3856.84     4302.88    259.45 o 
  -7  -4   1     5283.60     5886.00    372.30 o 
  -6  -4   1     1278.44     1422.74     58.17 o 
  -5  -4   1     5442.93     6129.99    305.98 o 
  -4  -4   1     8190.50     8148.91    351.36 o 
  -3  -4   1     1499.86     1729.37     53.52 o 
  -2  -4   1     2199.51     2420.13     89.58 o 
  -1  -4   1    29057.83    31165.08     48.86 o 
   0  -4   1     2113.19     2396.89    146.01 o 
   1  -4   1     9841.88    10107.16    251.88 o 
   2  -4   1     5365.11     5635.93    105.29 o 
   3  -4   1     7104.13     7272.00    165.21 o 
   4  -4   1     3728.52     3510.38     97.73 o 
   5  -4   1     3028.02     2722.45     25.60 o 
   6  -4   1     8422.47     8106.85     36.07 o 
   7  -4   1     2602.11     2853.92     27.92 o 
   8  -4   1     2802.35     2748.05     81.44 o 
   9  -4   1     3669.01     3606.67     59.34 o 
  10  -4   1      362.98      372.30     32.58 o 
  11  -4   1      594.01      566.60    122.16 o 
  12  -4   1     4839.13     4727.06     87.26 o 
  13  -4   1      867.82      907.48     53.52 o 
 -12  -3   1     3777.57     3356.34     88.42 o 
 -11  -3   1       31.02       26.53     29.20 o 
 -10  -3   1     4865.41     4305.67    197.78 o 
  -9  -3   1     4221.95     3877.00    214.07 o 
  -8  -3   1      266.08      264.70     29.67 o 
  -7  -3   1    10046.29     8999.20    604.99 o 
  -6  -3   1    10481.78     9490.49    684.68 o 
  -5  -3   1       36.59       19.73     17.62 o 
  -4  -3   1    33601.80    41193.34   2378.07 o 
  -3  -3   1     6885.77     7019.86    101.22 o 
  -2  -3   1      477.16      522.38     18.62 o 
  -1  -3   1     2252.59     2141.89     20.94 o 
   0  -3   1    61533.12    58557.63    308.31 o 
   1  -3   1      228.56      349.70     73.88 o 
   2  -3   1     5373.60     5399.83     35.48 o 
   3  -3   1    25039.09    25746.33    503.77 o 
   4  -3   1     5929.04     5301.80     24.43 o 
   5  -3   1     1126.29     1016.85     22.11 o 
   6  -3   1     5523.10     5500.75     53.52 o 
   7  -3   1    11465.65    10890.97    101.22 o 
   8  -3   1     1402.65     1472.92     58.17 o 
   9  -3   1     5231.32     5282.02    124.49 o 
  10  -3   1     5346.95     5327.40     66.32 o 
  11  -3   1     3589.44     3586.89     63.99 o 
  12  -3   1      816.98      884.21     77.95 o 
  13  -3   1      482.25      599.17     50.03 o 
 -12  -2   1      252.58      266.18     54.10 o 
 -11  -2   1     6369.78     6395.55     32.58 o 
 -10  -2   1      129.06      151.53     30.46 o 
  -9  -2   1     4684.90     4868.27     98.31 o 
  -8  -2   1    14555.68    14420.21     61.66 o 
  -7  -2   1      192.78      149.40     28.36 o 
  -6  -2   1    12282.24    12321.50     48.70 o 
  -5  -2   1    22505.18    23340.63    415.93 o 
  -4  -2   1    12721.86    14604.91     76.79 o 
  -3  -2   1    15267.95    15626.69    745.18 o 
  -2  -2   1       32.57       48.35      9.87 o 
  -1  -2   1     1338.75     1246.41     34.32 o 
   0  -2   1      449.79      499.23     17.45 o 
   1  -2   1       40.84       94.83     12.80 o 
   2  -2   1      224.03      230.23     19.20 o 
   3  -2   1     1901.28     1892.92     18.62 o 
   4  -2   1     2294.83     2445.55     55.85 o 
   5  -2   1    28569.54    28927.79    122.16 o 
   6  -2   1    26720.38    27587.51    217.56 o 
   7  -2   1      670.85      820.23     43.05 o 
   8  -2   1    27064.60    27994.71    403.71 o 
   9  -2   1     6075.27     6204.63    105.87 o 
  10  -2   1      892.52      921.45     77.95 o 
  11  -2   1     4671.68     4623.51     51.19 o 
  12  -2   1       93.13       90.75     45.37 o 
  13  -2   1      215.32      189.64     51.19 o 
 -12  -1   1      725.03      771.36     46.54 o 
 -11  -1   1      743.93      729.92     23.85 o 
 -10  -1   1     1386.69     1431.04     25.60 o 
  -9  -1   1     1050.17     1028.14     24.64 o 
  -8  -1   1       83.65      107.08     23.60 o 
  -7  -1   1     2310.72     2334.04     58.17 o 
  -6  -1   1     4095.66     3937.17     50.61 o 
  -5  -1   1     5891.06     6355.74    101.80 o 
  -4  -1   1     2579.06     2451.52     68.06 o 
  -3  -1   1      133.62      193.15     14.24 o 
  -2  -1   1     3773.41     3894.67     32.42 o 
  -1  -1   1    16123.84    16160.01    172.19 o 
   1  -1   1    13468.56    13225.04    134.96 o 
   3  -1   1    13798.06    13402.84    143.10 o 
   4  -1   1    11271.19    11223.71    122.16 o 
   5  -1   1      115.97      126.82     20.94 o 
   6  -1   1     5404.98     5451.88     41.88 o 
   7  -1   1    27381.12    27488.62     57.01 o 
   8  -1   1     2559.67     2516.52     34.90 o 
   9  -1   1     4748.39     4603.74     41.88 o 
  11  -1   1     1038.83     1035.46     45.37 o 
  12  -1   1      204.54      233.85     50.03 o 
  13  -1   1     1287.24     1347.26     53.52 o 
 -13   0   1      686.54      667.82     48.86 o 
 -12   0   1     5785.27     5757.87     55.85 o 
 -11   0   1     2016.24     1996.46     43.05 o 
 -10   0   1       13.49       93.08     33.74 o 
  -9   0   1     2521.51     2500.11    101.22 o 
  -8   0   1      270.81      238.31     15.85 o 
  -7   0   1     4543.56     4761.79     22.62 o 
  -6   0   1      749.12      831.67     20.34 o 
  -5   0   1     4551.56     4428.79     57.02 o 
  -4   0   1     3129.35     3094.01     47.70 o 
  -3   0   1     3199.25     3430.70     51.93 o 
  -2   0   1    14219.37    14382.45    116.34 o 
   0   0   1       41.56        9.70      4.16 o 
   1   0   1    41570.66    36751.77    123.91 o 
   2   0   1     9234.08     9162.65    116.93 o 
   3   0   1     3469.53     3468.39     93.66 o 
   4   0   1    36412.27    35621.45    740.53 o 
   5   0   1    24085.13    25435.34    279.81 o 
   6   0   1      197.14      212.68     16.73 o 
   7   0   1      697.12      676.69     11.55 o 
   8   0   1     5062.74     5086.50    171.61 o 
   9   0   1     3249.00     3279.74     41.88 o 
  10   0   1       27.67      -31.41     38.39 o 
  11   0   1      948.89     1000.56     46.54 o 
 -12   1   1       22.50       60.50     41.88 o 
 -10   1   1     2504.25     2463.00     38.39 o 
  -9   1   1      470.28      459.56     29.09 o 
  -8   1   1      433.30      468.87     29.09 o 
  -7   1   1      240.04      268.75     32.58 o 
  -6   1   1     1671.79     1647.43     20.94 o 
  -5   1   1       31.13       63.99     32.58 o 
  -4   1   1     8715.36     8816.55    102.38 o 
  -3   1   1    10138.27     9925.31     62.83 o 
  -2   1   1     7313.57     7660.10     12.80 o 
  -1   1   1     7797.63     7902.76     99.47 o 
   0   1   1   137737.84    83843.84  13731.51 o 
   1   1   1     6496.43     6427.16    158.23 o 
   2   1   1   104795.23    99489.31     88.42 o 
   3   1   1     2895.03     2566.85     22.69 o 
   4   1   1     2000.37     2184.98     13.96 o 
   5   1   1    19745.45    20676.98    127.40 o 
   6   1   1     4242.18     4030.38     70.39 o 
   7   1   1       92.01      108.33     24.76 o 
   8   1   1       22.61       35.09     25.15 o 
   9   1   1       22.61       -5.18     18.62 o 
  10   1   1     1574.06     1576.46     19.78 o 
  11   1   1     1744.64     1727.71     48.86 o 
  12   1   1      501.31      444.43     51.19 o 
 -13   2   1      941.59      998.23     63.99 o 
 -12   2   1     2218.75     2287.32     68.64 o 
 -11   2   1      306.39      287.37     32.58 o 
 -10   2   1     1448.57     1561.34     30.25 o 
  -9   2   1     3505.65     3579.91     63.99 o 
  -8   2   1      992.13     1023.83     26.76 o 
  -7   2   1      798.10      813.25     22.11 o 
  -6   2   1     2193.05     2250.09     25.60 o 
  -5   2   1     8033.61     7700.81    107.04 o 
  -4   2   1     4859.22     4660.74     39.56 o 
  -3   2   1      654.29      685.74      8.61 o 
  -2   2   1     7666.36     7738.73     28.50 o 
  -1   2   1     5984.82     6903.86     17.45 o 
   0   2   1      151.04      166.00      8.73 o 
   1   2   1     6001.91     6346.02    343.80 o 
   2   2   1    26716.12    27548.15     73.30 o 
   3   2   1     4319.10     4510.55     30.25 o 
   4   2   1    14871.27    14495.23     85.51 o 
   5   2   1     6437.40     6071.04    183.24 o 
   6   2   1      143.97      134.65     20.87 o 
   7   2   1     1594.33     1508.72     52.94 o 
   8   2   1     8186.96     8211.56     47.61 o 
   9   2   1     1785.92     1805.65     29.20 o 
  10   2   1        2.80       -9.14     36.03 o 
  11   2   1     1083.16     1004.89     65.73 o 
  12   2   1     2097.30     2162.84     58.17 o 
 -13   3   1      308.60      333.91     65.15 o 
 -12   3   1      677.15      653.85     69.81 o 
 -11   3   1      761.65      791.14     44.21 o 
 -10   3   1     5076.71     5143.57     73.30 o 
  -9   3   1     1706.47     1661.39     57.01 o 
  -8   3   1     1130.90     1123.88     46.54 o 
  -7   3   1     9006.49     8828.19    109.36 o 
  -6   3   1     6003.51     6055.71     31.41 o 
  -5   3   1    13143.09    13963.62     33.74 o 
  -4   3   1    12938.29    12085.81    144.85 o 
  -3   3   1    11032.65    12082.14    187.90 o 
  -2   3   1    23350.57    26774.26     57.01 o 
  -1   3   1    11909.65    11925.73    107.62 o 
   0   3   1     4987.27     4990.04     15.12 o 
   1   3   1     2394.90     2173.31     18.62 o 
   2   3   1      512.64      622.57     29.09 o 
   3   3   1      576.03      430.08     39.56 o 
   4   3   1     3647.85     3764.48     25.01 o 
   5   3   1        2.65        1.53     18.50 o 
   6   3   1     4361.20     4216.37     92.49 o 
   7   3   1     4544.19     4513.65    152.99 o 
   8   3   1       65.30       15.12     40.14 o 
   9   3   1     5279.08     5223.22     47.41 o 
  10   3   1     3531.34     3527.67     35.12 o 
  11   3   1      544.68      509.52     33.31 o 
  12   3   1     1516.65     1413.58     53.52 o 
 -13   4   1        3.41       -3.49     51.19 o 
 -12   4   1      313.34      339.72     55.85 o 
 -11   4   1     2047.68     2056.96     81.44 o 
 -10   4   1      724.72      778.34     30.25 o 
  -9   4   1     4246.88     4141.85     90.75 o 
  -8   4   1    13926.53    13892.65    168.70 o 
  -7   4   1     1225.17     1222.78     32.58 o 
  -6   4   1     5411.96     4824.79     26.76 o 
  -5   4   1    25523.57    26426.53     56.43 o 
  -4   4   1    16941.80    18220.67    406.62 o 
  -3   4   1    44466.32    45989.65     53.52 o 
  -2   4   1     3944.24     3710.84     17.28 o 
  -1   4   1     7864.81     8610.57    254.21 o 
   0   4   1      345.13      297.59     13.91 o 
   1   4   1    14266.93    15600.44    507.26 o 
   2   4   1     3635.08     4174.57     54.10 o 
   3   4   1     1438.71     1771.07    109.36 o 
   4   4   1      323.89      383.66     23.27 o 
   5   4   1     3487.69     3297.24    104.71 o 
   6   4   1     2740.88     2623.16    131.47 o 
   7   4   1     3397.13     3131.80    216.40 o 
   8   4   1    10965.39    10026.51    625.93 o 
   9   4   1     4810.52     4319.78    180.33 o 
  10   4   1     2210.41     2062.97     75.62 o 
  11   4   1     3518.31     3035.65    232.11 o 
 -13   5   1     1312.40     1234.41     60.50 o 
 -12   5   1        3.64        2.33     55.85 o 
 -11   5   1     2035.42     2022.06     58.17 o 
 -10   5   1     4083.46     3953.37     63.99 o 
  -9   5   1       74.53       81.44     48.86 o 
  -8   5   1     4397.20     4300.08     45.37 o 
  -7   5   1     9404.02     9464.59     37.23 o 
  -6   5   1      694.63      636.40     23.27 o 
  -5   5   1     3941.29     3743.95     30.83 o 
  -4   5   1    27066.18    26908.37     91.91 o 
  -3   5   1      475.77      475.00     72.72 o 
  -2   5   1      106.10      203.29     20.59 o 
  -1   5   1     8905.10     8774.04    158.23 o 
   0   5   1     5315.17     5139.19    113.44 o 
   1   5   1      380.70      403.11     27.92 o 
   2   5   1     2456.50     2474.64     27.92 o 
   3   5   1    13125.95    10721.03   3810.27 o 
   4   5   1       47.23       45.37     20.57 o 
   5   5   1      423.28      442.32     59.34 o 
   6   5   1     6192.20     6522.73    578.81 o 
   7   5   1     3535.85     4155.27    299.59 o 
   8   5   1       21.38      -11.56     48.86 o 
   9   5   1     4241.43     4753.34    414.18 o 
  10   5   1     1948.46     2150.75    209.42 o 
  11   5   1       15.34      -16.91     41.88 o 
 -13   6   1     4942.11     4681.69     53.52 o 
 -12   6   1     2605.03     2593.31    126.82 o 
 -11   6   1        4.19        4.65     54.68 o 
 -10   6   1     2869.49     2951.65     70.97 o 
  -9   6   1     5647.12     5554.27     75.62 o 
  -8   6   1     1040.38     1048.26     30.25 o 
  -7   6   1      536.35      545.65     27.92 o 
  -6   6   1     3264.28     3358.40     27.34 o 
  -5   6   1     6258.20     6395.50    137.87 o 
  -4   6   1      770.86      920.50     19.22 o 
  -3   6   1      518.92      354.85     52.35 o 
  -2   6   1     8414.37     8359.49     37.23 o 
  -1   6   1     4789.27     4812.36     55.26 o 
   0   6   1     3254.84     3050.13     83.19 o 
   1   6   1    10223.25    11423.95    427.56 o 
   2   6   1     3268.43     3146.09    264.68 o 
   3   6   1     5051.42     5083.07     38.39 o 
   4   6   1     8588.10     8612.28     53.52 o 
   5   6   1     1848.70     1769.59     26.73 o 
   6   6   1        5.46       -0.42     27.92 o 
   7   6   1     1193.45     1232.54     32.49 o 
   8   6   1     1335.87     1320.17     72.13 o 
   9   6   1       80.67      100.50     34.44 o 
  10   6   1      343.18      406.79     44.42 o 
 -13   7   1      438.41      645.71    821.39 o 
 -12   7   1     1766.07     1652.09     51.19 o 
 -11   7   1     7677.81     7733.39    131.47 o 
 -10   7   1      189.46      214.07     36.07 o 
  -9   7   1     3137.88     3206.44     72.13 o 
  -8   7   1     4749.26     4773.60     40.72 o 
  -7   7   1     1456.45     1491.95     22.17 o 
  -6   7   1     1083.60     1076.99     20.97 o 
  -5   7   1      138.61      203.60     26.76 o 
  -4   7   1      277.05      260.56     20.14 o 
  -3   7   1      476.00      418.84     30.25 o 
  -2   7   1     1584.31     1576.48     28.50 o 
  -1   7   1     1929.99     1777.58     22.61 o 
   0   7   1    14303.24    14551.87    499.12 o 
   1   7   1     1628.33     1671.27     43.05 o 
   2   7   1     7339.83     6760.56    244.32 o 
   3   7   1     6369.61     6121.03    214.07 o 
   4   7   1      746.29      790.41     35.73 o 
   5   7   1     4050.76     3933.92     41.06 o 
   6   7   1     1227.81     1305.38     45.37 o 
   7   7   1      170.30      152.93     33.70 o 
   8   7   1     2141.65     2051.91     78.53 o 
   9   7   1      801.30      744.60     47.70 o 
  10   7   1        2.74       17.22     38.25 o 
 -12   8   1     4100.01     4061.57    164.05 o 
 -11   8   1      273.52      403.71     41.88 o 
 -10   8   1     1656.65     1582.28     36.07 o 
  -9   8   1     1952.64     2027.88     39.56 o 
  -8   8   1     1146.31     1097.12     37.23 o 
  -7   8   1       49.96        5.86     38.39 o 
  -6   8   1     1741.55     1818.46     34.90 o 
  -5   8   1      384.86      410.25     23.86 o 
  -4   8   1      187.83      197.23     28.39 o 
  -3   8   1     3437.94     3387.82     30.83 o 
  -2   8   1     5412.83     5458.24     73.88 o 
  -1   8   1     7155.90     7380.23     90.17 o 
   0   8   1      380.41      312.67     23.82 o 
   1   8   1     6498.67     6531.84    472.94 o 
   2   8   1     3437.44     3303.68    304.24 o 
   3   8   1     1621.41     1568.90     28.76 o 
   4   8   1     6019.07     5539.58    318.20 o 
   5   8   1     2372.25     2335.02     80.86 o 
   6   8   1     1243.32     1279.19     91.91 o 
   7   8   1     4098.36     3973.15     58.17 o 
   8   8   1      759.35      717.19     39.89 o 
   9   8   1      348.98      476.49     48.86 o 
 -12   9   1      400.67      374.63     87.26 o 
 -11   9   1      806.41      827.21     53.52 o 
 -10   9   1     1431.45     1314.69     43.05 o 
  -9   9   1      228.16      207.09     39.56 o 
  -8   9   1     5964.50     5933.02    157.06 o 
  -7   9   1     6981.94     7357.86    194.29 o 
  -6   9   1      263.18      297.21     34.12 o 
  -5   9   1     6177.63     6204.51    109.94 o 
  -4   9   1     5489.08     5408.14    104.71 o 
  -3   9   1      111.02       99.43     32.97 o 
  -2   9   1     2501.36     2463.59     28.79 o 
  -1   9   1     3167.17     3033.07    215.82 o 
   0   9   1      193.06      165.91     27.11 o 
   1   9   1      588.88      606.68     29.48 o 
   2   9   1     3152.62     2856.29     87.26 o 
   3   9   1      553.20      574.21     31.47 o 
   4   9   1     1051.69     1024.79     33.70 o 
   5   9   1     1626.03     1569.81     37.81 o 
   6   9   1     1523.93     1624.48     39.39 o 
   7   9   1      686.01      693.43     47.12 o 
   8   9   1      148.72      134.97     47.99 o 
 -11  10   1       53.07       20.94     61.66 o 
 -10  10   1       65.95       27.92     43.05 o 
  -9  10   1      316.43      370.50     28.76 o 
  -8  10   1      682.17      760.03     30.65 o 
  -7  10   1      136.59      194.14     35.48 o 
  -6  10   1     6056.00     6111.55     50.03 o 
  -5  10   1     1580.28     1514.80     82.60 o 
  -4  10   1     1299.58     1256.88     30.84 o 
  -3  10   1     7988.18     7943.07    224.54 o 
  -2  10   1     2448.32     2444.21     75.04 o 
  -1  10   1     3584.40     3553.12    257.70 o 
   0  10   1     7541.98     7594.00    145.43 o 
   1  10   1      343.10      385.48     79.11 o 
   2  10   1      657.93      639.38     45.37 o 
   3  10   1     1396.35     1425.20     37.23 o 
   4  10   1      894.81      936.68     75.62 o 
   5  10   1      772.51      727.70     39.07 o 
   6  10   1     1098.88     1023.25     41.54 o 
   7  10   1      212.75      243.07     42.76 o 
 -11  11   1      588.35      652.69     47.70 o 
 -10  11   1       74.09      141.94     51.19 o 
  -9  11   1        3.97       78.69     33.46 o 
  -8  11   1      636.36      674.80     46.54 o 
  -7  11   1     2866.53     2832.10     75.62 o 
  -6  11   1      480.60      497.95     44.21 o 
  -5  11   1     3446.31     3356.31     82.02 o 
  -4  11   1     6643.11     6690.69     77.95 o 
  -3  11   1     1020.92      941.13     39.93 o 
  -2  11   1     3854.77     3842.29    146.59 o 
  -1  11   1     5202.34     5548.79    408.95 o 
   0  11   1       84.37       87.82     58.75 o 
   1  11   1     2036.02     2210.31    115.76 o 
   2  11   1     1548.45     1432.35    108.78 o 
   3  11   1      417.98      445.80     37.82 o 
   4  11   1       15.28       64.93     39.39 o 
   5  11   1      155.87      212.26     43.14 o 
   6  11   1     2766.37     2697.14     93.66 o 
 -10  12   1     1274.81     1362.39     53.52 o 
  -9  12   1     1701.24     1864.57     47.12 o 
  -8  12   1        2.17       72.11     34.96 o 
  -7  12   1     2277.76     2316.41     54.68 o 
  -6  12   1     3093.27     3093.96     38.56 o 
  -5  12   1       73.90       70.77     35.78 o 
  -4  12   1      858.25      877.72     90.75 o 
  -3  12   1     3047.96     3107.29     48.86 o 
  -2  12   1     2059.33     1959.73     66.90 o 
  -1  12   1      303.76      335.07     51.19 o 
   0  12   1     3375.27     3804.40     89.00 o 
   1  12   1     4101.26     3980.35    333.33 o 
   2  12   1       51.50       97.73     60.50 o 
   3  12   1     3102.24     3043.22    216.40 o 
   4  12   1     4285.04     4276.69     61.66 o 
   5  12   1      278.18      260.09     46.89 o 
  -9  13   1     2098.29     2197.62     41.49 o 
  -8  13   1     3821.97     3768.54    148.34 o 
  -7  13   1      602.29      596.85     50.03 o 
  -6  13   1     3500.20     3553.56     86.09 o 
  -5  13   1     1530.13     1572.81     37.82 o 
  -4  13   1       19.28       67.22     37.43 o 
  -3  13   1       51.13       37.49     39.07 o 
  -2  13   1       12.78      -37.09     39.56 o 
  -1  13   1      364.66      319.45     39.84 o 
   0  13   1     1356.03     1548.45     47.30 o 
   1  13   1       50.66       33.37     39.39 o 
   2  13   1     1340.82     1314.10     80.28 o 
   3  13   1     2505.44     2631.93     65.06 o 
   4  13   1       91.28       86.09     66.32 o 
  -8  14   1      164.13      168.70     54.68 o 
  -7  14   1     2331.47     2408.57     42.76 o 
  -6  14   1      459.46      531.82     38.56 o 
  -5  14   1      107.28      167.97     38.25 o 
  -4  14   1     1630.27     1702.55     44.01 o 
  -3  14   1      367.33      433.32     69.22 o 
  -2  14   1      762.31      805.82     42.31 o 
  -1  14   1       13.50      -27.77     44.79 o 
   0  14   1      360.03      443.09     50.18 o 
   1  14   1      897.41      997.39     61.08 o 
   2  14   1      536.02      540.34     49.28 o 
  -5  15   1     2895.92     2878.36     48.12 o 
  -4  15   1     1196.13     1216.91     45.52 o 
  -3  15   1       48.86       80.11     45.16 o 
  -2  15   1      672.20      691.76     69.22 o 
  -1  15   1     4027.36     3711.73    831.28 o 
  -1 -15   2     2771.64     2923.69    100.06 o 
   0 -15   2     1077.24     1112.45     49.77 o 
   1 -15   2       26.44       61.78     46.87 o 
   2 -15   2       11.22       62.95     46.05 o 
   3 -15   2     2450.08     2409.80     70.39 o 
   4 -15   2      273.40      285.09     44.01 o 
   5 -15   2       86.69      130.71     45.65 o 
   6 -15   2     1261.51     1351.65     58.27 o 
  -3 -14   2       51.52       51.16     45.87 o 
  -2 -14   2     1732.41     1892.53    101.22 o 
  -1 -14   2      799.26      732.68    323.44 o 
   0 -14   2       47.48       56.74     44.01 o 
   1 -14   2      907.04      961.43     70.97 o 
   2 -14   2      888.43      918.44     43.58 o 
   3 -14   2       31.95      145.05     41.49 o 
   4 -14   2     4398.69     4506.96     49.34 o 
   5 -14   2     3551.50     3622.95     67.48 o 
   6 -14   2      283.85      307.04     41.93 o 
   7 -14   2     1947.55     2074.18     46.81 o 
   8 -14   2      962.79      955.18     66.32 o 
  -5 -13   2        6.36      -45.75     47.26 o 
  -4 -13   2       11.52        1.42     55.74 o 
  -3 -13   2      123.52      180.74     60.50 o 
  -2 -13   2      566.17      737.04     48.94 o 
  -1 -13   2       13.63      -20.59     43.73 o 
   0 -13   2     6740.85     6829.38     80.86 o 
   1 -13   2     3476.38     3562.29    100.64 o 
   2 -13   2     1694.72     1754.43     47.12 o 
   3 -13   2     3850.41     3700.33    360.67 o 
   4 -13   2      925.69      976.81     41.13 o 
   5 -13   2     3445.62     3613.40    105.29 o 
   6 -13   2     4641.29     4859.25     59.34 o 
   7 -13   2        8.49       79.81     55.26 o 
   8 -13   2     3354.11     3555.13    169.86 o 
   9 -13   2      501.64      548.32     44.33 o 
  -6 -12   2     1353.75     1334.59     46.89 o 
  -5 -12   2     1020.25      983.11     61.66 o 
  -4 -12   2      564.43      586.09     62.83 o 
  -3 -12   2      859.47      806.23    107.04 o 
  -2 -12   2     2069.33     2103.75     45.87 o 
  -1 -12   2     3704.85     3790.36    251.89 o 
   0 -12   2     1819.18     1875.35     41.54 o 
   1 -12   2     1825.69     1734.24     57.01 o 
   2 -12   2     3139.76     3089.54     64.57 o 
   3 -12   2       14.10      165.08     37.82 o 
   4 -12   2     8731.83     8725.55    160.55 o 
   5 -12   2     2727.08     2851.60     41.13 o 
   6 -12   2      217.81      321.82     53.52 o 
   7 -12   2     3768.85     3436.25    937.15 o 
   8 -12   2     2743.31     2993.40     83.19 o 
   9 -12   2      165.22      198.89     38.64 o 
  10 -12   2     1318.36     1356.57     59.34 o 
  -7 -11   2     2515.93     2451.10    453.16 o 
  -6 -11   2     1892.28     1886.79     44.42 o 
  -5 -11   2      946.06      857.23    107.04 o 
  -4 -11   2     8317.73     8184.85    343.22 o 
  -3 -11   2      772.97      732.69    122.16 o 
  -2 -11   2      763.92      829.53     52.35 o 
  -1 -11   2    18692.63    16938.49   3772.46 o 
   0 -11   2     2020.69     2043.22     52.35 o 
   1 -11   2     3199.56     3135.19     36.60 o 
   2 -11   2      598.61      620.36     34.52 o 
   3 -11   2      415.78      429.48     32.88 o 
   4 -11   2        1.00      101.22     34.55 o 
   5 -11   2     1913.42     1939.83     35.78 o 
   6 -11   2      197.69      262.66     34.96 o 
   7 -11   2     1087.99     1161.11     52.35 o 
   8 -11   2        0.38       42.48     35.35 o 
   9 -11   2     2151.44     2002.28     54.68 o 
  10 -11   2     3775.31     3608.99     60.50 o 
  11 -11   2       37.61       15.12     55.85 o 
  -8 -10   2     1036.12     1005.90     92.49 o 
  -7 -10   2      306.73      372.66     51.59 o 
  -6 -10   2     2920.82     3017.04    159.97 o 
  -5 -10   2     7795.33     7560.32    111.69 o 
  -4 -10   2      144.14       93.35     46.54 o 
  -3 -10   2     9269.87     9316.84    190.80 o 
  -2 -10   2     5350.82     5287.84     54.68 o 
  -1 -10   2      954.98      987.64     33.31 o 
   0 -10   2    14386.73    15096.47    328.67 o 
   1 -10   2     2233.60     2068.60     44.21 o 
   2 -10   2     1478.49     1571.81     44.21 o 
   3 -10   2     1147.17     1171.16     31.26 o 
   4 -10   2       35.17       11.05     29.62 o 
   5 -10   2      532.02      640.62     71.55 o 
   6 -10   2      396.27      410.38     53.52 o 
   7 -10   2      175.12      146.67     39.44 o 
   8 -10   2     5800.47     5921.28    226.87 o 
   9 -10   2     4036.75     3973.15     55.85 o 
  10 -10   2     1617.71     1663.72     53.52 o 
  11 -10   2     6905.97     6552.50    208.26 o 
  -9  -9   2      408.97      368.15     48.40 o 
  -8  -9   2      465.43      483.84     73.88 o 
  -7  -9   2     2202.93     2181.88     44.68 o 
  -6  -9   2      543.82      427.97    153.57 o 
  -5  -9   2     1661.10     1684.87     62.24 o 
  -4  -9   2     2388.26     1414.72    998.23 o 
  -3  -9   2     1551.29     1620.27     97.73 o 
  -2  -9   2     3087.29     3085.61     54.10 o 
  -1  -9   2    10939.02    10925.14     68.64 o 
   0  -9   2     4475.71     4627.13    279.81 o 
   1  -9   2      974.61     1065.68     36.77 o 
   2  -9   2     3602.63     3668.68     74.46 o 
   3  -9   2     4479.82     4346.44     77.95 o 
   4  -9   2      529.01      597.08     29.95 o 
   5  -9   2     1699.65     1614.86     40.72 o 
   6  -9   2     4433.69     4559.09    118.09 o 
   7  -9   2       10.20       26.76     41.88 o 
   8  -9   2      623.50      646.87     44.21 o 
   9  -9   2     5448.03     5436.76     55.85 o 
  10  -9   2     1382.82     1422.89     51.19 o 
  11  -9   2      178.51      136.12     41.88 o 
  12  -9   2     1803.31     1878.96     54.68 o 
 -10  -8   2     2120.50     2343.71     54.86 o 
  -9  -8   2     4442.74     4561.54     50.51 o 
  -8  -8   2      100.04       51.41     45.37 o 
  -7  -8   2     3518.32      967.88   1306.54 o 
  -6  -8   2     2304.43     2203.16     65.15 o 
  -5  -8   2      206.31      204.39     28.76 o 
  -4  -8   2     4444.52     4473.90     92.49 o 
  -3  -8   2       42.49       14.05     26.50 o 
  -2  -8   2      186.59      174.92     23.82 o 
  -1  -8   2        9.01       66.49     24.64 o 
   0  -8   2      170.28      203.82     31.99 o 
   1  -8   2     8068.16     7866.53    108.78 o 
   2  -8   2     4987.37     4993.49     29.62 o 
   3  -8   2      174.52      169.72     32.58 o 
   4  -8   2    22128.93    22352.02     62.83 o 
   5  -8   2     5657.14     5717.12    222.80 o 
   6  -8   2     5883.72     6190.20     89.00 o 
   7  -8   2    13842.77    14060.66    231.52 o 
   8  -8   2     4182.36     4184.90     48.86 o 
   9  -8   2      131.38      137.29     43.05 o 
  10  -8   2     3330.60     3204.12     79.11 o 
  11  -8   2      533.45      477.01     69.81 o 
  12  -8   2       85.73      109.36     24.43 o 
 -10  -7   2     2172.92     2139.53     55.26 o 
  -9  -7   2     2121.83     2155.86    105.87 o 
  -8  -7   2     9745.17     9916.59    187.31 o 
  -7  -7   2     1912.50     1898.53     37.42 o 
  -6  -7   2      640.99      604.91     31.80 o 
  -5  -7   2     6068.83     6038.62    152.41 o 
  -4  -7   2       20.20       13.28     23.82 o 
  -3  -7   2     1028.26     1147.54     71.55 o 
  -2  -7   2     1285.26     1315.58     22.21 o 
  -1  -7   2     5189.17     5600.80     39.56 o 
   0  -7   2     7024.11     7412.04    295.51 o 
   1  -7   2        1.06       22.11     32.58 o 
   2  -7   2    15637.37    16316.47     75.62 o 
   3  -7   2    29464.38    30442.82    428.15 o 
   4  -7   2      819.87      888.59     97.15 o 
   5  -7   2    15752.24    16025.29    321.69 o 
   6  -7   2    14547.67    14901.75     70.97 o 
   7  -7   2      527.22      426.98     36.07 o 
   8  -7   2     8301.32     8219.71     51.19 o 
   9  -7   2     7861.91     7840.43     81.44 o 
  10  -7   2      129.52       90.75     44.21 o 
  11  -7   2     1353.52     1538.07     95.40 o 
  12  -7   2      695.87      665.49     24.43 o 
 -11  -6   2      124.87      161.60     35.26 o 
 -10  -6   2     5211.78     4996.68     87.26 o 
  -9  -6   2     1873.99     1904.81     47.12 o 
  -8  -6   2     1050.59     1001.33     75.04 o 
  -7  -6   2     3247.73     3151.76     44.21 o 
  -6  -6   2     2160.17     2151.39     31.64 o 
  -5  -6   2       18.32       90.91     23.82 o 
  -4  -6   2     7011.24     7137.03    144.85 o 
  -3  -6   2     7207.89     6752.03   2027.88 o 
  -2  -6   2     9620.69     9500.41    133.21 o 
  -1  -6   2     1268.87     1365.60     59.92 o 
   0  -6   2     8721.48     9612.00    232.11 o 
   1  -6   2     7653.48     7723.72    192.55 o 
   2  -6   2     1425.98     1713.98     47.12 o 
   3  -6   2     8838.28     9376.60    119.83 o 
   4  -6   2     7524.50     7643.81     38.39 o 
   5  -6   2     1742.40     1714.49     94.24 o 
   6  -6   2     1843.88     1835.91     31.41 o 
   7  -6   2    12069.55    11820.56     50.03 o 
   8  -6   2     1763.53     1643.94     37.23 o 
   9  -6   2      325.25      331.58     48.86 o 
  10  -6   2     3141.77     3108.71    122.16 o 
  11  -6   2     3481.06     3392.59     26.76 o 
  12  -6   2      367.43      336.23     19.78 o 
 -11  -5   2      300.35      299.55     37.42 o 
 -10  -5   2      575.99      512.44     36.05 o 
  -9  -5   2      487.15      507.52     37.66 o 
  -8  -5   2     5328.45     5442.81     39.94 o 
  -7  -5   2     3399.79     3470.43     36.33 o 
  -6  -5   2     2325.24     2390.13     52.35 o 
  -5  -5   2     5010.26     5124.63     35.48 o 
  -4  -5   2    16493.45    17031.74    315.29 o 
  -3  -5   2     2312.21     2241.95     27.92 o 
  -2  -5   2     8057.81     8444.76    275.74 o 
  -1  -5   2    19107.36    18826.40    222.80 o 
   0  -5   2     2292.75     2329.37    117.51 o 
   1  -5   2     6186.99     6085.80     50.03 o 
   2  -5   2    17180.44    17778.10    386.84 o 
   3  -5   2     1869.35     1972.99     27.34 o 
   4  -5   2     1552.72     1507.82     25.60 o 
   5  -5   2      822.22      748.09     18.50 o 
   6  -5   2     1469.79     1520.62     29.09 o 
   7  -5   2      282.55      278.06     29.09 o 
   8  -5   2      678.03      677.12     32.58 o 
   9  -5   2     1772.50     1741.67     98.89 o 
  10  -5   2     5429.50     5216.87     47.70 o 
  11  -5   2     1890.92     1881.28     59.34 o 
  12  -5   2     2413.68     2415.30     75.62 o 
  13  -5   2     1772.02     1650.92     54.68 o 
 -12  -4   2       49.36       65.71     41.54 o 
 -11  -4   2     1104.64     1344.35    169.28 o 
 -10  -4   2       24.47       51.30     37.73 o 
  -9  -4   2      251.23      265.79     55.26 o 
  -8  -4   2      686.45      710.41     29.20 o 
  -7  -4   2       76.19      123.98     26.29 o 
  -6  -4   2     7572.22     7569.70    129.14 o 
  -5  -4   2    10191.83    10295.49     79.70 o 
  -4  -4   2       73.24       93.83     18.70 o 
  -3  -4   2    24700.27    24385.05   1471.17 o 
  -2  -4   2    17544.23    18221.64    108.20 o 
  -1  -4   2      968.87      971.65     16.03 o 
   0  -4   2    56578.94    58750.74   2742.23 o 
   1  -4   2     5724.93     5924.35    122.16 o 
   2  -4   2     2158.00     2160.55     36.65 o 
   3  -4   2    27933.96    28594.41    200.69 o 
   4  -4   2     1850.37     1652.88     47.12 o 
   5  -4   2      617.56      622.44     24.43 o 
   6  -4   2      552.71      646.87     25.60 o 
   7  -4   2       31.10       40.72     34.90 o 
   8  -4   2      346.59      314.13     48.86 o 
   9  -4   2       13.55       44.21     59.34 o 
  10  -4   2     2851.43     2892.31     72.13 o 
  11  -4   2     2967.64     3023.78     95.40 o 
  12  -4   2      148.62      193.13     46.54 o 
 -12  -3   2     1593.41     1567.00    254.21 o 
 -11  -3   2     3407.11     3269.27     66.32 o 
 -10  -3   2      403.08      375.97     25.34 o 
  -9  -3   2     3686.06     3448.29     61.66 o 
  -8  -3   2     6142.29     5692.59    102.38 o 
  -7  -3   2     5074.24     4695.30    228.03 o 
  -6  -3   2      755.19      711.69     70.39 o 
  -5  -3   2     1632.43     1508.82    112.85 o 
  -4  -3   2     6639.52     6395.36     84.93 o 
  -3  -3   2     6214.14     6539.17    188.48 o 
  -2  -3   2     5853.94     5946.57     90.75 o 
  -1  -3   2    17513.61    17937.50     52.94 o 
   0  -3   2     1037.71     1091.32     13.99 o 
   1  -3   2     1875.26     1953.69     23.27 o 
   2  -3   2     6871.08     7080.19    149.50 o 
   3  -3   2     2336.38     2256.57     14.81 o 
   4  -3   2     4418.93     4465.29     25.60 o 
   5  -3   2     6696.77     6311.67     31.41 o 
   6  -3   2      279.80      273.41     32.58 o 
   7  -3   2       68.67       94.24     29.09 o 
   8  -3   2     5099.60     5099.36    121.00 o 
   9  -3   2     1385.37     1441.50     62.83 o 
  10  -3   2        5.07       23.27     87.26 o 
  11  -3   2     1313.85     1249.54     53.52 o 
  12  -3   2     2014.31     2009.26     51.19 o 
  13  -3   2      113.72      136.12     53.52 o 
 -12  -2   2     2165.81     2146.30     27.67 o 
 -11  -2   2      137.91      152.90     21.73 o 
 -10  -2   2     4255.19     4207.92     38.17 o 
  -9  -2   2     1737.94     1754.57     30.08 o 
  -8  -2   2     1130.08     1167.76     27.25 o 
  -7  -2   2     7479.18     7800.32    150.67 o 
  -6  -2   2     1839.13     1733.16     20.43 o 
  -5  -2   2     5188.73     5266.33     43.05 o 
  -4  -2   2    13556.34    13039.08    688.18 o 
  -3  -2   2     6736.24     7912.53    498.53 o 
  -2  -2   2     9200.19     9917.20    654.44 o 
  -1  -2   2     1235.76     1318.00     36.07 o 
   0  -2   2      291.96      321.69      9.05 o 
   1  -2   2      956.25      947.70      9.87 o 
   2  -2   2     1128.90     1082.62     11.52 o 
   3  -2   2     3649.98     3588.05     22.11 o 
   4  -2   2     1654.37     1399.62      8.14 o 
   5  -2   2      217.27      282.72     16.29 o 
   6  -2   2     6035.53     5834.66    110.53 o 
   7  -2   2     8032.69     7867.19    131.47 o 
   8  -2   2      556.10      616.62     27.92 o 
   9  -2   2     2445.20     2445.55     39.56 o 
  11  -2   2      533.15      607.32     44.21 o 
 -13  -1   2      212.22      196.62     45.37 o 
 -12  -1   2      182.72      217.56     41.88 o 
 -11  -1   2     5357.43     5545.31     30.19 o 
 -10  -1   2     1018.74     1096.81     21.24 o 
  -9  -1   2     5325.79     5283.39     34.44 o 
  -8  -1   2    11291.78    11237.84    194.29 o 
  -7  -1   2     3959.78     4146.02     72.87 o 
  -6  -1   2    13016.37    13058.25     62.14 o 
  -5  -1   2    21314.07    21451.68    310.06 o 
  -4  -1   2        5.01       14.29     20.37 o 
  -3  -1   2       34.95       55.65     10.26 o 
  -2  -1   2       86.41      133.62     11.91 o 
  -1  -1   2      238.32      326.43     10.90 o 
   0  -1   2        0.42       45.89      6.13 o 
   1  -1   2      197.26      264.10     11.63 o 
   3  -1   2       76.85       88.42     11.63 o 
   4  -1   2    11101.60    11156.23     40.72 o 
   5  -1   2    28331.24    29323.36     77.95 o 
   6  -1   2    21399.26    21888.97     52.35 o 
   7  -1   2      404.01      414.18     27.92 o 
   8  -1   2    16602.36    16448.73     58.17 o 
   9  -1   2     6404.33     6329.12     50.03 o 
  11  -1   2     7868.03     7925.36     60.50 o 
  12  -1   2     1238.08     1214.63     54.68 o 
 -13   0   2      645.65      610.81     46.54 o 
 -12   0   2      136.28      102.38     40.72 o 
 -11   0   2     1025.00      976.13     38.39 o 
 -10   0   2     5072.69     5002.80     50.03 o 
  -9   0   2     1412.43     1475.86     33.74 o 
  -8   0   2      126.35      166.34     19.10 o 
  -7   0   2     6552.30     6797.01     23.61 o 
  -6   0   2     7503.60     7491.96    204.18 o 
  -5   0   2     4920.45     5268.08    173.93 o 
  -4   0   2    10412.44    10104.36    155.32 o 
  -3   0   2     7505.63     7638.95    146.59 o 
  -2   0   2     2613.13     2673.37     38.39 o 
  -1   0   2    23343.74    22542.21    301.33 o 
   0   0   2     1322.68     1331.84     13.96 o 
   1   0   2     4243.86     3931.99     12.22 o 
   2   0   2      604.18      610.08     16.29 o 
   3   0   2    19473.39    18768.71    620.11 o 
   4   0   2     4808.42     4516.70     84.93 o 
   5   0   2      790.78      850.33     19.20 o 
   6   0   2     3853.38     3623.16     91.33 o 
   7   0   2     5965.46     6060.50    169.86 o 
   9   0   2    11741.70    11640.23     58.17 o 
  10   0   2     4136.48     3873.09     52.35 o 
  11   0   2       25.00        9.31     47.70 o 
  12   0   2     1143.08     1037.79     53.52 o 
 -13   1   2      852.35      840.00     44.21 o 
 -12   1   2     4617.78     4788.72     48.86 o 
 -11   1   2      660.84      715.52     36.07 o 
 -10   1   2     1239.54     1273.97     44.21 o 
  -9   1   2     3079.00     3250.65     38.39 o 
  -8   1   2      436.01      473.52     27.92 o 
  -7   1   2        1.92      -19.78     40.72 o 
  -6   1   2      291.37      293.19     20.94 o 
  -5   1   2    20955.98    20759.66    746.93 o 
  -4   1   2      850.67      776.01     19.78 o 
  -3   1   2     1735.80     1774.25     17.45 o 
  -2   1   2    15992.93    15807.02    151.83 o 
  -1   1   2    16315.63    15355.95     64.57 o 
   0   1   2       52.16       43.54      6.24 o 
   1   1   2    14841.41    14857.93    514.82 o 
   2   1   2     1075.71     1099.45     17.45 o 
   3   1   2      986.32     1015.70     13.16 o 
   4   1   2    21540.36    20414.20     96.57 o 
   5   1   2      186.75      132.63     16.03 o 
   6   1   2      238.45      230.48     17.22 o 
   7   1   2     1777.07     1881.68     40.72 o 
   8   1   2      544.23      494.97     22.86 o 
   9   1   2     1992.41     1997.79     15.23 o 
  10   1   2      175.78       95.40     45.37 o 
  11   1   2      250.99      247.81     47.70 o 
  12   1   2     1313.81     1420.56     55.85 o 
 -13   2   2     1763.49     1851.03    115.18 o 
 -12   2   2      224.58      282.72     87.26 o 
 -11   2   2     4583.64     4587.45     73.30 o 
 -10   2   2     4326.53     4330.33    116.34 o 
  -9   2   2     1137.51     1100.61     59.34 o 
  -8   2   2     1025.02     1049.42     32.58 o 
  -7   2   2      375.93      461.89     40.72 o 
  -6   2   2      243.81      232.69     32.58 o 
  -5   2   2      132.78      157.06     20.94 o 
  -4   2   2     9869.76     9556.50     68.64 o 
  -3   2   2     3841.59     3601.89     31.41 o 
  -2   2   2    94406.04    92713.73   2736.42 o 
  -1   2   2    15657.88    15494.68    151.25 o 
   0   2   2    24222.52    22716.91   1419.40 o 
   1   2   2    47741.72    47724.86    776.01 o 
   2   2   2    17548.82    17970.04    342.05 o 
   3   2   2    40340.20    40407.30    316.46 o 
   4   2   2     1568.21     1825.44     25.60 o 
   5   2   2     7625.93     7484.86     34.29 o 
   6   2   2     2860.86     2756.49     24.84 o 
   7   2   2     1253.44     1186.13     23.86 o 
   8   2   2        3.15       19.55     23.18 o 
   9   2   2        8.92       47.40     33.16 o 
  10   2   2      104.65      104.24     14.31 o 
  11   2   2       76.03       56.55     15.45 o 
  12   2   2       30.17       26.76     55.85 o 
 -13   3   2     1366.57     1410.09     53.52 o 
 -12   3   2     2043.04     2125.61     51.19 o 
 -11   3   2      643.92      730.64     69.81 o 
 -10   3   2     1673.31     1726.55     52.35 o 
  -9   3   2     3124.89     3216.91     45.37 o 
  -8   3   2      233.83      255.96     25.60 o 
  -7   3   2      190.54      178.01     37.23 o 
  -6   3   2     3743.47     3825.39     39.56 o 
  -5   3   2     4738.34     4564.18     37.23 o 
  -4   3   2     1221.53     1383.14     20.94 o 
  -3   3   2       13.84       16.59      9.43 o 
  -2   3   2    52627.72    51982.82   1077.35 o 
  -1   3   2      233.44      224.78     11.05 o 
   0   3   2     2130.45     2221.21     87.84 o 
   1   3   2      418.31      333.36     22.69 o 
   2   3   2    18581.36    18351.46    938.31 o 
   3   3   2     2008.77     2001.36     22.11 o 
   4   3   2    27997.16    28526.04    165.21 o 
   5   3   2     2822.71     2581.87     44.79 o 
   6   3   2        0.52       25.25     23.18 o 
   7   3   2      490.85      481.80     23.35 o 
   8   3   2     3397.66     3355.67     42.22 o 
   9   3   2      167.85      175.90     33.25 o 
  10   3   2      370.38      396.93     32.78 o 
  11   3   2      499.64      481.73    112.85 o 
 -13   4   2      482.37      496.79     66.32 o 
 -12   4   2       66.77       63.99     50.03 o 
 -11   4   2     1080.29     1065.71     53.52 o 
 -10   4   2     2462.30     2488.60     51.19 o 
  -9   4   2      720.07      716.68     57.01 o 
  -8   4   2      278.78      304.82     60.50 o 
  -7   4   2     3125.99     3040.07     45.37 o 
  -6   4   2     1290.70     1362.39     20.94 o 
  -5   4   2    12489.60    12907.83     84.93 o 
  -4   4   2    18630.27    18940.90    263.52 o 
  -3   4   2     2345.60     2064.88     31.99 o 
  -2   4   2     3662.97     3627.61     22.11 o 
  -1   4   2       53.51       45.04     12.73 o 
   0   4   2     5740.22     5768.63    370.56 o 
   1   4   2       22.29       61.57     17.45 o 
   2   4   2      291.72      273.11     16.45 o 
   3   4   2     2355.55     2244.26    208.26 o 
   4   4   2    10549.08     9828.75     40.72 o 
   5   4   2      102.50      109.48     44.21 o 
   6   4   2     1298.87     1196.59     30.83 o 
   7   4   2     3769.38     3389.20    173.35 o 
   8   4   2       45.59       42.58     31.41 o 
   9   4   2     3693.80     3525.48    175.68 o 
  10   4   2     2720.30     2625.65    117.51 o 
  11   4   2      191.75      181.24     39.08 o 
 -13   5   2       15.55       23.27     52.35 o 
 -12   5   2       56.34       93.08     44.21 o 
 -11   5   2     2113.99     2063.94     38.39 o 
 -10   5   2       23.73       15.12     37.23 o 
  -9   5   2     3038.67     3123.84     81.44 o 
  -8   5   2     8064.13     8108.02     98.89 o 
  -7   5   2      278.29      315.29     23.27 o 
  -6   5   2    18474.66    18808.23    109.36 o 
  -5   5   2    20572.08    20946.15    347.29 o 
  -4   5   2     2320.96     2477.20     94.82 o 
  -3   5   2    62725.18    64557.66     51.41 o 
  -2   5   2     5992.40     6240.20    179.17 o 
  -1   5   2      235.59      293.62     15.20 o 
   0   5   2     7253.39     7034.45    280.97 o 
   1   5   2      284.28      323.39     42.47 o 
   2   5   2       21.05       30.06     41.88 o 
   3   5   2     3845.47     3925.97     24.26 o 
   4   5   2       76.60       76.54     22.86 o 
   5   5   2     1733.34     1819.15    198.37 o 
   6   5   2      533.96      545.18     28.78 o 
   7   5   2      674.03      700.36     34.52 o 
   8   5   2     9599.04    10899.55    744.60 o 
   9   5   2     2113.62     2156.61    144.27 o 
  10   5   2     1230.36     1376.61    190.80 o 
 -13   6   2      420.25      373.46     73.30 o 
 -12   6   2      330.09      323.44     40.72 o 
 -11   6   2     2181.48     2181.45     79.11 o 
 -10   6   2     2775.99     2724.78     72.13 o 
  -9   6   2       17.77       32.58     32.58 o 
  -8   6   2     4173.34     4161.63     74.46 o 
  -7   6   2     8741.51     8585.03     38.39 o 
  -6   6   2     3957.15     3906.58     65.73 o 
  -5   6   2     2318.06     2182.50     23.60 o 
  -4   6   2     7075.81     6727.58     72.13 o 
  -3   6   2     6785.75     6813.09     52.35 o 
  -2   6   2      955.76      927.50     63.99 o 
  -1   6   2     6952.54     6530.56    187.90 o 
   0   6   2     1965.30     2037.49     68.64 o 
   1   6   2       12.35       -5.22     33.16 o 
   2   6   2      190.26      154.41     20.52 o 
   3   6   2     8586.07     8754.77     95.40 o 
   4   6   2      208.61      194.96     23.86 o 
   5   6   2       65.60       36.07     26.33 o 
   6   6   2      555.71      526.49     28.76 o 
   7   6   2     1670.74     1679.06     40.14 o 
   8   6   2      110.84      118.69     50.03 o 
   9   6   2     2355.69     2402.41     52.79 o 
  10   6   2     1027.07     1045.63     47.70 o 
 -13   7   2     3079.84     3015.64    130.31 o 
 -12   7   2     3237.81     3151.76    105.87 o 
 -11   7   2       88.91      212.91     79.11 o 
 -10   7   2     1308.43     1326.32     65.15 o 
  -9   7   2     4736.38     4625.84     39.56 o 
  -8   7   2      217.98      210.58     30.25 o 
  -7   7   2       66.71       83.49     28.50 o 
  -6   7   2      784.71      814.41     27.92 o 
  -5   7   2      609.55      648.92     25.68 o 
  -4   7   2     2101.21     2295.29     41.30 o 
  -3   7   2     5628.47     5631.57    197.20 o 
  -2   7   2     6399.86     6643.43    364.16 o 
  -1   7   2     7704.90     7869.29    126.23 o 
   0   7   2       60.24       27.64     20.14 o 
   1   7   2     7533.11     7279.67    676.54 o 
   2   7   2     2954.12     2927.72     26.29 o 
   3   7   2       94.99      133.90     48.28 o 
   4   7   2     7267.14     7179.34     48.28 o 
   5   7   2     1151.44     1165.22     33.16 o 
   6   7   2       78.15       60.47     31.67 o 
   7   7   2     1059.24     1107.27     84.35 o 
   8   7   2      989.23     1010.36     41.25 o 
   9   7   2       42.65       18.39     41.93 o 
 -12   8   2      519.60      517.73     55.85 o 
 -11   8   2     6141.26     6106.90     52.35 o 
 -10   8   2     1487.27     1511.31     63.99 o 
  -9   8   2     1288.43     1379.84     36.07 o 
  -8   8   2     2624.83     2745.43     31.32 o 
  -7   8   2      456.52      472.36     58.17 o 
  -6   8   2        2.38       50.24     22.34 o 
  -5   8   2      661.50      673.34     22.61 o 
  -4   8   2     2689.30     2762.61     49.45 o 
  -3   8   2     1342.95     1168.64    201.86 o 
  -2   8   2     1240.95     1244.44     25.60 o 
  -1   8   2     1072.83     1039.48     40.14 o 
   0   8   2    12324.16    12036.96     54.68 o 
   1   8   2     1245.12     1201.40     82.02 o 
   2   8   2     4406.22     4460.46     61.08 o 
   3   8   2     9860.31     9825.87     40.31 o 
   4   8   2        7.98       -7.49     41.30 o 
   5   8   2     3891.27     3952.52    212.91 o 
   6   8   2     5428.60     5413.51     41.96 o 
   7   8   2      301.15      311.57     46.83 o 
   8   8   2     1231.11     1349.88     41.54 o 
   9   8   2     1485.36     1379.38     44.40 o 
 -12   9   2     3767.93     3414.70     70.97 o 
 -11   9   2       76.10       69.81     58.17 o 
 -10   9   2     2374.21     2134.91    114.02 o 
  -9   9   2     2324.31     2336.19     41.88 o 
  -8   9   2      156.00      156.17     26.50 o 
  -7   9   2     2780.22     2805.23     83.77 o 
  -6   9   2     2596.94     2577.02     39.56 o 
  -5   9   2      267.90      262.31     34.32 o 
  -4   9   2      556.22      542.16     25.50 o 
  -3   9   2     1777.75     1736.01     26.73 o 
  -2   9   2     1817.00     1936.33     41.30 o 
  -1   9   2       26.77       65.15     38.39 o 
   0   9   2     1692.49     1849.93    131.47 o 
   1   9   2     5350.13     4911.64    383.35 o 
   2   9   2      679.67      750.69     31.47 o 
   3   9   2     3992.04     3945.54     79.11 o 
   4   9   2     8347.34     8493.41     47.12 o 
   5   9   2     1023.13     1081.99     38.09 o 
   6   9   2     1884.95     1915.02     60.50 o 
   7   9   2     2354.88     2426.98     44.33 o 
   8   9   2      111.19       85.22     44.78 o 
 -11  10   2      552.26      665.49     58.17 o 
  -9  10   2        1.88       62.13     32.58 o 
  -8  10   2     3193.74     3174.01     77.37 o 
  -7  10   2     3859.29     3999.91     47.70 o 
  -6  10   2      249.83      314.13     38.39 o 
  -5  10   2     1950.40     2010.43     43.05 o 
  -4  10   2     2155.45     2066.27     39.56 o 
  -3  10   2       77.38       80.28     28.37 o 
  -2  10   2     1224.01     1191.80     29.13 o 
  -1  10   2     2105.29     2024.90     63.41 o 
   0  10   2        8.10       -2.89     33.31 o 
   1  10   2      568.99      569.62     45.37 o 
   2  10   2     3425.90     3463.98     85.51 o 
   3  10   2     1252.15     1294.04     84.93 o 
   4  10   2        2.27      -49.56     46.36 o 
   5  10   2     1417.30     1348.43     59.34 o 
   6  10   2      203.79      263.83     51.19 o 
   7  10   2      648.86      670.00     44.40 o 
 -11  11   2        1.11       45.37     51.19 o 
 -10  11   2      475.96      502.61     48.86 o 
  -9  11   2      282.96      336.19     52.94 o 
  -8  11   2     3064.04     3006.68     35.38 o 
  -7  11   2      212.18      250.14     44.21 o 
  -6  11   2     4146.01     4166.30    157.65 o 
  -5  11   2     3545.03     3620.06     36.20 o 
  -4  11   2      666.82      647.21     32.43 o 
  -3  11   2     8225.61     8335.13    128.56 o 
  -2  11   2     5391.01     5491.22    184.41 o 
  -1  11   2     2626.85     2860.60    279.23 o 
   0  11   2     7854.93     8581.62    268.17 o 
   1  11   2     2267.75     2179.45    173.35 o 
   2  11   2      259.37      344.52     36.99 o 
   3  11   2     1171.92     1152.80     39.46 o 
   4  11   2      168.73      199.60     66.32 o 
   5  11   2       94.06       99.12     56.20 o 
   6  11   2       44.56       23.85     71.55 o 
 -10  12   2      176.72      230.36     47.70 o 
  -9  12   2      105.80      104.13     33.73 o 
  -8  12   2      698.59      740.68     73.30 o 
  -7  12   2     2605.36     2560.68    115.18 o 
  -6  12   2       22.77       31.36     34.96 o 
  -5  12   2     4419.65     4207.27     49.45 o 
  -4  12   2     6917.91     7013.26     73.30 o 
  -3  12   2     1124.07     1151.20     84.93 o 
  -2  12   2     3970.46     3899.76    122.16 o 
  -1  12   2     3832.04     3329.40   1541.56 o 
   0  12   2       22.24      -34.96     41.11 o 
   1  12   2     1326.05     1256.52     51.19 o 
   2  12   2     2569.02     2574.70    151.25 o 
   3  12   2       37.92       -4.65     41.49 o 
   4  12   2       77.70       11.47    105.29 o 
   5  12   2      409.22      411.76     63.24 o 
  -9  13   2     1801.47     1861.80     43.63 o 
  -8  13   2        9.11      -11.63     47.70 o 
  -7  13   2     1995.01     2161.66     42.47 o 
  -6  13   2     3543.22     3401.52    121.58 o 
  -5  13   2        1.37      -17.45     36.20 o 
  -4  13   2      767.33      826.55     47.97 o 
  -3  13   2     1660.65     1657.60     44.79 o 
  -2  13   2      906.33      907.05     39.84 o 
  -1  13   2      235.02      378.12     62.83 o 
   0  13   2      851.73      841.20     91.33 o 
   1  13   2     1006.25      812.90    278.64 o 
   2  13   2      103.10       99.28     44.33 o 
   3  13   2     1653.07     1644.34     50.10 o 
  -7  14   2      249.40      270.86     38.19 o 
  -6  14   2     3311.38     3132.33     87.84 o 
  -5  14   2     2610.46     2567.53     64.57 o 
  -4  14   2       39.72       83.28     39.02 o 
  -3  14   2        7.63        0.07     40.21 o 
  -2  14   2       32.83       44.08     93.66 o 
  -1  14   2      219.66      292.44     46.54 o 
   0  14   2      102.96       37.27     44.92 o 
   1  14   2        2.51      -34.50     47.04 o 
  -4  15   2      955.52      916.20     44.69 o 
  -3  15   2       94.19       63.43    104.71 o 
  -2  15   2       51.47       25.10     49.34 o 
  -2 -15   3     1895.38     2115.39    222.80 o 
  -1 -15   3      879.58      854.56     51.83 o 
   0 -15   3     1568.81     1560.68     50.59 o 
   1 -15   3      805.18      771.33     84.35 o 
   2 -15   3      378.86      316.61     46.48 o 
   3 -15   3      402.97      346.77     92.49 o 
   4 -15   3       32.42       70.10     45.22 o 
   5 -15   3     1071.57     1102.33     48.12 o 
   6 -15   3     1222.24     1181.30     54.68 o 
  -4 -14   3     1868.80     1856.74     52.24 o 
  -3 -14   3      722.12      703.08     51.19 o 
  -2 -14   3      517.43      659.68     52.20 o 
  -1 -14   3     4140.23     4205.29     50.99 o 
   0 -14   3     1163.89     1116.95     45.25 o 
   1 -14   3       36.96      -53.74     43.58 o 
   2 -14   3      166.35      159.88     53.37 o 
   3 -14   3     3567.97     3506.61     66.32 o 
   4 -14   3     1019.85     1017.27     56.43 o 
   5 -14   3      439.22      491.31     42.76 o 
   6 -14   3     1709.13     1692.33     56.91 o 
   7 -14   3     2137.00     2070.68     59.21 o 
   8 -14   3       34.52      178.01     62.83 o 
  -5 -13   3        7.31        6.98     66.32 o 
  -4 -13   3      114.22      114.06     42.22 o 
  -3 -13   3       11.03       62.83     61.66 o 
  -2 -13   3     1644.02     1760.29     69.81 o 
  -1 -13   3      611.04      665.83     42.78 o 
   0 -13   3      126.36      157.06     57.01 o 
   1 -13   3     3360.37     3257.63     65.15 o 
   2 -13   3     2854.36     2742.92     76.79 o 
   3 -13   3      324.32      364.74     40.72 o 
   4 -13   3     3903.00     3846.28    114.02 o 
   5 -13   3     7390.36     7338.09    254.21 o 
   6 -13   3      111.51      215.24     58.17 o 
   7 -13   3     4294.48     4470.39     90.17 o 
   8 -13   3     1012.25     1111.08     45.96 o 
   9 -13   3      278.72      389.54     82.02 o 
  -6 -12   3      450.06      402.55     62.83 o 
  -5 -12   3     1388.01     1333.15     45.22 o 
  -4 -12   3      708.18      693.41     52.35 o 
  -3 -12   3     1320.48     1362.34     47.12 o 
  -2 -12   3       10.52       20.06     40.91 o 
  -1 -12   3     1252.90     1152.97     57.01 o 
   0 -12   3    12127.30    12194.49    239.09 o 
   1 -12   3     4186.27     4089.32     48.86 o 
   2 -12   3     4173.04     4330.00     66.32 o 
   3 -12   3    10095.86     9722.87     68.64 o 
   4 -12   3      329.49      429.30     36.99 o 
   5 -12   3     2853.77     2852.92     41.11 o 
   6 -12   3     7110.62     7477.04    383.35 o 
   7 -12   3       89.38      181.43     41.11 o 
   8 -12   3     2675.89     2939.90    152.41 o 
   9 -12   3     1296.38     1386.38     84.93 o 
  10 -12   3       19.12       -4.65     57.01 o 
  -7 -11   3      241.70      263.10     48.31 o 
  -6 -11   3     4134.50     4009.54     45.65 o 
  -5 -11   3      803.97      871.31     56.43 o 
  -4 -11   3      192.32      232.93     36.77 o 
  -3 -11   3      803.13      871.52     77.95 o 
  -2 -11   3     7183.85     6912.97    115.18 o 
  -1 -11   3      658.16      570.63     77.95 o 
   0 -11   3     2503.56     2415.54     40.14 o 
   1 -11   3     4378.01     3967.58     39.07 o 
   2 -11   3     1407.56     1336.79     50.03 o 
   3 -11   3        8.36        9.31     47.70 o 
   4 -11   3    11452.38    11360.07    429.89 o 
   5 -11   3     2106.30     2036.64     47.54 o 
   6 -11   3       35.69      207.58     38.19 o 
   7 -11   3     4491.71     4591.24    200.69 o 
   8 -11   3     3123.30     3183.03    198.95 o 
   9 -11   3      287.41      266.43     54.68 o 
  11 -11   3      535.85      629.42     58.17 o 
  -8 -10   3       72.53       70.97     42.31 o 
  -7 -10   3     4110.68     4331.19    108.78 o 
  -6 -10   3     1215.47     1293.21     54.10 o 
  -5 -10   3     3347.46     3137.56     39.89 o 
  -4 -10   3     8636.22     7741.08    606.15 o 
  -3 -10   3     3892.23     4147.21    140.78 o 
  -2 -10   3     3393.16     3500.11     61.08 o 
  -1 -10   3    17925.23    17801.93   1958.65 o 
   0 -10   3     2605.65     2436.54     32.91 o 
   1 -10   3     2567.59     2567.25     75.04 o 
   2 -10   3     3686.09     3555.28     42.10 o 
   3 -10   3       21.47      -19.78     43.05 o 
   4 -10   3      192.18      148.53     31.67 o 
   5 -10   3      106.47       99.85     42.90 o 
   6 -10   3     2061.46     2071.01    126.82 o 
   7 -10   3     1341.13     1340.74     34.52 o 
   8 -10   3      347.05      305.31     34.96 o 
   9 -10   3     2773.21     2661.95     55.85 o 
  11 -10   3       88.91      110.53     46.54 o 
  -9  -9   3      558.68      554.61     59.34 o 
  -8  -9   3     1128.89     1135.55     37.84 o 
  -7  -9   3      442.31      452.21     42.73 o 
  -6  -9   3     2967.72     2955.20     48.90 o 
  -5  -9   3     4666.57     4587.16    104.13 o 
  -4  -9   3      212.18      226.00     28.16 o 
  -3  -9   3    11794.93    12639.20    748.09 o 
  -2  -9   3    10424.76    10212.81    122.74 o 
  -1  -9   3     1724.44     1839.13     32.49 o 
   0  -9   3    10506.34     9820.82     62.83 o 
   1  -9   3     4697.60     4425.02     57.01 o 
   2  -9   3     4537.24     4825.29     77.95 o 
   3  -9   3     4877.91     4687.26     40.14 o 
   4  -9   3       90.93      106.30     34.82 o 
   5  -9   3      508.06      542.75     57.01 o 
   6  -9   3        6.11      -58.39     29.20 o 
   7  -9   3     2627.15     2755.80     33.73 o 
   8  -9   3     3113.95     3154.09     50.03 o 
   9  -9   3     2463.64     2436.24     53.52 o 
  11  -9   3     3538.36     3460.07    123.32 o 
  12  -9   3      113.50      151.25     93.08 o 
 -10  -8   3     1604.69     1620.00     68.06 o 
  -9  -8   3       90.03      161.11     50.98 o 
  -8  -8   3     2033.93     2064.28     45.96 o 
  -7  -8   3      769.89      725.29     42.28 o 
  -6  -8   3      331.29      350.71     68.64 o 
  -5  -8   3     3978.06     3839.52    114.60 o 
  -4  -8   3     1420.48     1326.64     69.81 o 
  -3  -8   3      854.91      986.88     51.19 o 
  -2  -8   3      306.28      280.91     25.08 o 
  -1  -8   3     9768.54     9926.15    207.09 o 
   0  -8   3      727.55      667.66     25.00 o 
   1  -8   3     2324.85     2395.82     33.16 o 
   2  -8   3     1069.12      986.40     38.98 o 
   3  -8   3     4192.68     4340.52    112.85 o 
   4  -8   3      330.84      353.45     24.68 o 
   5  -8   3     2438.32     2290.90     38.98 o 
   6  -8   3     4269.49     4325.67     44.21 o 
   7  -8   3        3.72        5.82     39.56 o 
   8  -8   3     3211.39     3239.02     48.86 o 
   9  -8   3     3513.09     3403.06     51.19 o 
  10  -8   3     1453.42     1360.06     45.37 o 
  11  -8   3     1476.86     1365.88     61.66 o 
  12  -8   3     1283.32     1311.20     57.01 o 
 -10  -7   3     2397.04     2588.54     50.39 o 
  -9  -7   3     5831.21     5767.11     62.24 o 
  -8  -7   3      617.16      634.72     37.10 o 
  -7  -7   3     4176.42     4280.98    115.76 o 
  -6  -7   3     2360.03     2336.61     31.47 o 
  -5  -7   3      130.87      125.56     24.64 o 
  -4  -7   3     8623.95     8241.29    655.60 o 
  -3  -7   3      883.46      855.13     32.58 o 
  -2  -7   3      981.57      928.34     29.09 o 
  -1  -7   3     1946.38     2182.08     23.86 o 
   0  -7   3     4903.03     4911.25     26.29 o 
   1  -7   3     2385.09     2236.79     24.68 o 
   2  -7   3     6199.13     6850.34     45.37 o 
   3  -7   3     7796.54     7898.09    169.86 o 
   4  -7   3    17147.72    17199.85    492.72 o 
   5  -7   3     5276.11     5194.18     35.60 o 
   6  -7   3    15985.86    17036.07    309.48 o 
   7  -7   3    11012.97    10873.52     90.75 o 
   8  -7   3     3492.08     3297.19     46.54 o 
   9  -7   3     1977.22     1947.60     40.72 o 
  10  -7   3     4241.53     4140.69     52.35 o 
  11  -7   3      346.78      312.97     36.07 o 
  12  -7   3       54.26       31.41     50.03 o 
 -11  -6   3     5385.05     5374.62     76.21 o 
 -10  -6   3     1521.87     1484.56     40.03 o 
  -9  -6   3     4423.16     4376.62     70.39 o 
  -8  -6   3    11805.98    11750.95     72.13 o 
  -7  -6   3      563.30      596.88     30.75 o 
  -6  -6   3     5183.61     5458.80     87.26 o 
  -5  -6   3    10213.51    10028.39     91.91 o 
  -4  -6   3      277.30      394.67     41.88 o 
  -3  -6   3    11991.68    12863.00     48.86 o 
  -2  -6   3     2490.37     2566.19     80.86 o 
  -1  -6   3     3830.92     4056.49     41.88 o 
   0  -6   3      100.31      121.91     30.25 o 
   1  -6   3      289.78      387.92     20.57 o 
   2  -6   3     6418.18     6491.36     58.17 o 
   3  -6   3    14467.02    14429.25     32.88 o 
   4  -6   3      785.71      764.71     20.14 o 
   5  -6   3    14983.68    14713.92    308.89 o 
   6  -6   3     5022.81     4864.35     39.56 o 
   7  -6   3      438.34      482.83     33.74 o 
   8  -6   3    14365.40    13758.85     59.34 o 
   9  -6   3     6393.36     6238.37     26.76 o 
  10  -6   3      119.57      129.14     31.41 o 
  11  -6   3     2756.27     2722.45     38.39 o 
  12  -6   3      348.61      390.92     51.19 o 
 -11  -5   3       84.67       73.84     42.96 o 
 -10  -5   3     2649.91     2609.53     37.64 o 
  -9  -5   3     1853.77     1985.72     31.80 o 
  -8  -5   3      493.74      559.71     33.19 o 
  -7  -5   3     1006.73     1082.90     27.32 o 
  -6  -5   3     1823.83     1849.83     34.32 o 
  -5  -5   3      178.06      240.67     23.76 o 
  -4  -5   3     5024.85     4889.28    514.82 o 
  -3  -5   3    13216.82    15151.59   1052.91 o 
  -2  -5   3    10000.08    10148.69     34.90 o 
  -1  -5   3      666.79      624.50     20.94 o 
   0  -5   3    20315.65    21145.87    564.85 o 
   1  -5   3     4861.65     4588.87     62.24 o 
   2  -5   3      290.03      291.02     20.94 o 
   3  -5   3     5141.70     4964.38     82.02 o 
   4  -5   3     5042.79     4677.82     80.28 o 
   5  -5   3     1345.69     1290.26     27.92 o 
   6  -5   3      531.89      501.44     29.09 o 
   7  -5   3     7882.57     7906.74     45.37 o 
   8  -5   3     3911.34     3864.95     38.39 o 
   9  -5   3       72.42       67.48     62.83 o 
  10  -5   3     2311.00     2281.51     45.37 o 
  11  -5   3     1528.48     1515.96     33.74 o 
  12  -5   3       38.63       72.13     51.19 o 
 -12  -4   3     2440.67     2427.14     84.93 o 
 -11  -4   3      868.88      859.27     36.07 o 
 -10  -4   3      245.75      249.68     32.91 o 
  -9  -4   3      862.98      902.71     32.04 o 
  -8  -4   3     2295.65     2347.45     31.36 o 
  -7  -4   3     5686.98     5832.17     68.06 o 
  -6  -4   3        6.26       38.91     20.13 o 
  -5  -4   3     1298.29     1419.00     21.95 o 
  -4  -4   3    11424.07    12139.73    143.69 o 
  -3  -4   3       77.12      163.42     16.74 o 
  -2  -4   3    20469.94    20700.75    125.65 o 
  -1  -4   3    19978.81    20981.74    606.15 o 
   0  -4   3      409.91      449.49     41.88 o 
   1  -4   3    14692.13    15121.62    120.42 o 
   2  -4   3    24300.81    24389.62    208.26 o 
   3  -4   3      629.96      709.70     22.11 o 
   4  -4   3     2943.23     2784.11     26.76 o 
   5  -4   3    12683.48    12629.15     41.88 o 
   6  -4   3      459.41      527.04     26.76 o 
   7  -4   3        0.74        0.00     37.23 o 
   8  -4   3      227.86      208.26     51.19 o 
   9  -4   3     5275.26     5326.23    105.87 o 
  10  -4   3      165.54      188.48     33.74 o 
  11  -4   3      609.83      584.05     72.13 o 
  12  -4   3     3545.66     3595.03     57.01 o 
 -12  -3   3       25.13       52.47     28.17 o 
 -11  -3   3     1442.39     1644.72    152.41 o 
 -10  -3   3      434.75      550.62     80.28 o 
  -9  -3   3      425.09      417.14     38.98 o 
  -8  -3   3      239.84      245.35     22.86 o 
  -7  -3   3      132.37      185.08     28.50 o 
  -6  -3   3     5576.20     6806.53    528.20 o 
  -5  -3   3     1730.36     1751.99     18.17 o 
  -4  -3   3     3021.32     3077.55     97.73 o 
  -3  -3   3    38235.16    40599.53    343.80 o 
  -2  -3   3    12901.01    13116.81    447.92 o 
  -1  -3   3     6372.10     6866.53    241.41 o 
   0  -3   3    49816.02    50528.30    510.75 o 
   1  -3   3    13603.76    13292.34    155.32 o 
   2  -3   3    12725.30    12350.99     40.14 o 
   3  -3   3    13830.44    13419.13     33.74 o 
   4  -3   3     7091.80     7158.65     31.41 o 
   5  -3   3     6225.65     6091.78     58.17 o 
   6  -3   3     1862.05     1794.03     41.88 o 
   7  -3   3      482.78      516.57     33.74 o 
   8  -3   3       12.69       37.23     39.56 o 
   9  -3   3      430.78      471.19     43.05 o 
  10  -3   3      751.09      698.06     55.85 o 
  11  -3   3     1189.27     1229.76     65.15 o 
  12  -3   3      225.28      325.76     48.86 o 
 -12  -2   3     2765.23     2728.68    107.62 o 
 -11  -2   3      749.58      716.55     23.35 o 
 -10  -2   3      241.73      273.95     22.86 o 
  -9  -2   3     7072.63     6355.00    318.20 o 
  -8  -2   3     3275.96     3027.95     69.81 o 
  -7  -2   3      101.98      113.16     17.62 o 
  -6  -2   3     5271.77     5324.88    129.14 o 
  -5  -2   3     5197.72     4961.61     37.81 o 
  -4  -2   3     1078.66     1035.46     19.16 o 
  -3  -2   3      606.16      584.50     26.18 o 
  -2  -2   3     9560.23    10079.86     94.82 o 
  -1  -2   3      226.29      258.79     14.54 o 
   0  -2   3       31.48       51.50      9.77 o 
   1  -2   3     1899.98     1874.98     13.38 o 
   2  -2   3    11301.94    11285.38     27.92 o 
   3  -2   3      583.44      608.48     19.78 o 
   4  -2   3     9487.68     9228.41     96.57 o 
   5  -2   3     2048.83     1924.33     48.86 o 
   6  -2   3      841.85      798.12     25.60 o 
   7  -2   3      851.71      796.96     29.09 o 
   8  -2   3     1731.80     1602.06     34.90 o 
   9  -2   3      512.48      490.97     37.23 o 
  11  -2   3     1571.80     1619.51     47.70 o 
 -13  -1   3      793.18      737.62     40.72 o 
 -12  -1   3      301.24      271.08     39.56 o 
 -11  -1   3      509.65      528.60     23.18 o 
 -10  -1   3     5847.96     5910.34     28.16 o 
  -9  -1   3     2059.21     1914.92     66.32 o 
  -8  -1   3     1064.82     1118.53     25.34 o 
  -7  -1   3    13323.34    13543.80    187.90 o 
  -6  -1   3     7339.37     7448.66    182.66 o 
  -5  -1   3     1000.32      981.84     22.11 o 
  -4  -1   3     5868.48     5527.65    154.74 o 
  -3  -1   3     9979.99    10227.10    152.99 o 
  -2  -1   3     1978.57     2120.81     26.02 o 
  -1  -1   3    12977.27    13549.94    157.65 o 
   0  -1   3      224.06      245.84     10.69 o 
   1  -1   3    32354.72    30200.24    956.93 o 
   2  -1   3     1344.03     1279.78     32.58 o 
   3  -1   3     6158.73     5642.69     24.43 o 
   4  -1   3     6240.30     6076.65     27.92 o 
   5  -1   3     2268.28     2207.05     25.60 o 
   6  -1   3     2348.89     2210.54     30.25 o 
   7  -1   3     4165.70     4072.04     34.90 o 
   8  -1   3       47.76       43.05     32.58 o 
   9  -1   3      317.18      367.65     39.56 o 
  11  -1   3        5.15      -47.70     48.86 o 
 -13   0   3        3.20      -22.11     40.72 o 
 -12   0   3      806.50      831.86     75.62 o 
 -11   0   3     3191.95     3211.10     74.46 o 
 -10   0   3      931.86     1004.05     68.64 o 
  -9   0   3     5058.69     5238.79     46.54 o 
  -8   0   3    17373.00    17291.74    406.04 o 
  -7   0   3     3625.13     3947.43     36.65 o 
  -6   0   3    19802.94    20033.95    449.67 o 
  -5   0   3    29932.42    31258.46    204.77 o 
  -4   0   3      363.80      350.44     13.56 o 
  -3   0   3     5643.42     5673.06     67.48 o 
  -2   0   3    28544.25    28314.82    821.97 o 
  -1   0   3      368.12      466.09     14.54 o 
   0   0   3     3016.08     2828.54     38.98 o 
   1   0   3     1769.48     1488.28      9.43 o 
   2   0   3     8808.66     8468.97     48.86 o 
   3   0   3     4318.57     4248.93     78.53 o 
   4   0   3      788.42      784.54     15.71 o 
   5   0   3     6500.34     6308.26    126.23 o 
   6   0   3    11701.66    12145.16     24.43 o 
   7   0   3       14.47       18.62     30.25 o 
   9   0   3     5837.54     5777.65     50.03 o 
  10   0   3     2488.97     2410.65     50.03 o 
  11   0   3     6318.62     6667.68     63.99 o 
  12   0   3      385.11      429.31     55.85 o 
 -13   1   3     1981.20     1953.42     66.32 o 
 -12   1   3       14.70       30.25     43.05 o 
 -11   1   3      608.76      649.20     48.86 o 
 -10   1   3     3912.08     4013.87     46.54 o 
  -9   1   3     2514.27     2603.78     58.17 o 
  -8   1   3      158.33      193.13     24.43 o 
  -7   1   3     7196.08     7270.34     37.23 o 
  -6   1   3     1178.46     1104.06     18.03 o 
  -5   1   3     3507.25     3567.05     63.41 o 
  -4   1   3    15969.45    16184.62     68.64 o 
  -3   1   3    37210.24    35351.15    824.88 o 
  -2   1   3      326.25      339.36      7.56 o 
  -1   1   3     3101.63     3385.33    189.06 o 
   0   1   3     2538.06     2521.21     11.08 o 
   1   1   3     3810.95     3625.28     17.45 o 
   2   1   3     4337.08     4430.38     23.27 o 
   3   1   3    12062.03    11543.69     23.44 o 
   4   1   3     6123.70     6067.34     30.25 o 
   5   1   3      124.01      115.97     15.07 o 
   6   1   3     3596.75     3366.89     53.52 o 
   7   1   3     4537.15     4495.93     87.84 o 
   8   1   3      314.26      328.36     29.61 o 
   9   1   3     2592.40     2751.83     22.11 o 
  10   1   3     2429.28     2600.29     53.52 o 
  11   1   3      189.14      145.43     50.03 o 
  12   1   3     1159.52     1184.38     58.17 o 
 -13   2   3      981.31     1049.42    109.36 o 
 -12   2   3     3004.69     3147.11    112.85 o 
 -11   2   3     1988.16     2079.07     79.11 o 
 -10   2   3     2264.32     2353.64     76.79 o 
  -9   2   3     1376.65     1344.94     38.39 o 
  -8   2   3     1166.86     1287.93     33.74 o 
  -7   2   3     2326.07     2540.95     32.58 o 
  -6   2   3     3418.01     3357.69     48.86 o 
  -5   2   3     9094.37     9338.94    116.34 o 
  -4   2   3     8087.84     7930.01    203.60 o 
  -3   2   3     2191.69     2094.09     12.57 o 
  -2   2   3       70.28       88.42      8.14 o 
  -1   2   3      866.00      870.84     54.68 o 
   0   2   3     5734.08     5357.65     17.45 o 
   1   2   3     4511.59     4171.33     40.72 o 
   2   2   3      787.18      657.44     13.99 o 
   3   2   3     7850.36     7807.60    146.59 o 
   4   2   3    13230.86    12704.22     30.44 o 
   5   2   3     5611.66     5305.11     45.96 o 
   6   2   3      185.41      173.00     19.54 o 
   7   2   3     1277.51     1223.33     30.51 o 
   8   2   3      609.09      630.76     39.56 o 
   9   2   3      410.63      363.29     30.84 o 
  10   2   3       13.83        3.42     12.34 o 
  11   2   3     1318.50     1233.25    110.53 o 
 -13   3   3     1692.57     1718.40     66.32 o 
 -12   3   3      132.10      146.59     47.70 o 
 -11   3   3     5752.11     5753.21     86.09 o 
 -10   3   3     2144.78     2086.05     44.21 o 
  -9   3   3      736.05      737.62     51.19 o 
  -8   3   3     1942.79     1928.98     46.54 o 
  -7   3   3      233.41      281.55     41.88 o 
  -6   3   3      122.74      123.32     27.92 o 
  -5   3   3      303.30      301.33     20.94 o 
  -4   3   3     3047.96     3380.96     25.60 o 
  -3   3   3     2591.50     2357.14     10.69 o 
  -2   3   3    22714.85    18165.49   5185.46 o 
  -1   3   3      829.15      816.94     62.83 o 
   0   3   3     7168.25     6801.76     33.16 o 
   1   3   3     1227.49     1336.17     98.89 o 
   2   3   3    15488.12    14710.56    539.84 o 
   3   3   3    65044.23    66031.77   1077.35 o 
   4   3   3      176.91      188.21     34.90 o 
   5   3   3     9665.10     9744.98     45.37 o 
   6   3   3      703.89      694.45     66.90 o 
   7   3   3      303.08      301.03     55.26 o 
   8   3   3      740.08      789.36     30.78 o 
   9   3   3      347.67      424.00     36.34 o 
  10   3   3       73.04       57.07     30.75 o 
  11   3   3       49.78       47.70     55.85 o 
 -13   4   3      441.89      438.62     41.88 o 
 -12   4   3     3029.84     2991.21     53.52 o 
 -11   4   3      466.08      485.15     57.01 o 
 -10   4   3      403.04      413.02     67.48 o 
  -9   4   3     1907.10     1899.90     65.15 o 
  -8   4   3      254.09      242.00     39.56 o 
  -7   4   3      184.29      201.28     33.74 o 
  -6   4   3     1033.28      973.80     24.43 o 
  -5   4   3      148.40      113.37     10.60 o 
  -4   4   3       71.97       81.58     10.90 o 
  -3   4   3      158.67      206.81     16.87 o 
  -2   4   3    21563.09    21788.07    429.31 o 
  -1   4   3     2067.03     2003.00     65.15 o 
   0   4   3      920.89      830.42     90.17 o 
   1   4   3     3257.46     2999.48     64.57 o 
   2   4   3    13905.05    15452.55   1222.19 o 
   3   4   3      476.55      543.86     79.70 o 
   4   4   3    24208.67    23340.00    964.49 o 
   5   4   3     3789.42     3493.47    177.42 o 
   6   4   3      763.05      774.77     44.79 o 
   7   4   3     3231.86     3091.96    155.90 o 
   8   4   3     4198.32     3943.17    224.54 o 
   9   4   3     1311.51     1223.57     69.22 o 
  10   4   3      546.90      509.04     30.75 o 
  11   4   3      764.13      765.02     41.57 o 
 -13   5   3      198.58      162.88     46.54 o 
 -12   5   3        1.11       17.45     39.56 o 
 -11   5   3     1807.44     1791.70     61.66 o 
 -10   5   3     2598.42     2728.27     69.81 o 
  -9   5   3      410.36      407.20     52.35 o 
  -8   5   3      833.85      838.84     55.85 o 
  -7   5   3     8276.08     8436.11    173.35 o 
  -6   5   3     1273.11     1189.04     19.78 o 
  -5   5   3    10129.03    10179.84    128.56 o 
  -4   5   3    45091.74    47700.59   1749.82 o 
  -3   5   3     6566.15     6661.41    181.50 o 
  -2   5   3     5275.10     5341.28    134.96 o 
  -1   5   3    15758.36    15375.28     79.11 o 
   0   5   3      909.76      871.79     51.19 o 
   1   5   3     1455.91     1367.51     24.43 o 
   2   5   3     7669.29     8084.75     39.56 o 
   3   5   3     2992.82     3020.29     33.74 o 
   4   5   3     1566.16     1845.22     40.72 o 
   5   5   3     1253.28     1185.23     87.84 o 
   6   5   3     6143.29     6722.29    648.04 o 
   7   5   3     2525.73     2618.91     51.19 o 
   8   5   3      121.53       90.22     43.91 o 
   9   5   3     3659.52     4163.15    235.01 o 
  10   5   3     2355.34     2724.94    328.09 o 
 -13   6   3      413.16      389.75     41.88 o 
 -12   6   3      281.04      310.64     58.17 o 
 -11   6   3      627.50      648.04     69.81 o 
 -10   6   3       15.20       25.60     44.21 o 
  -9   6   3     2049.39     2191.92     82.60 o 
  -8   6   3     1790.57     1768.43     62.83 o 
  -7   6   3        3.52       19.78     24.43 o 
  -6   6   3    17331.99    17550.98    162.30 o 
  -5   6   3    11757.20    11736.81     69.22 o 
  -4   6   3     4248.98     4335.95    109.95 o 
  -3   6   3    23389.55    20849.31   2678.82 o 
  -2   6   3    13568.24    13880.83    375.79 o 
  -1   6   3     3355.98     3504.21     48.86 o 
   1   6   3      808.63      915.80     30.83 o 
   2   6   3       12.50        0.19     20.52 o 
   3   6   3     3367.23     3472.33     46.54 o 
   4   6   3     2276.58     2170.10     27.55 o 
   5   6   3      888.23      920.48     44.79 o 
   6   6   3     2832.82     2973.75     48.86 o 
   7   6   3       67.86       59.24     35.95 o 
   8   6   3     5646.69     6488.09    571.83 o 
   9   6   3     1514.42     1683.30    114.60 o 
  10   6   3      418.04      252.98    167.54 o 
 -13   7   3      133.20      107.04     76.79 o 
 -12   7   3       85.44       93.08     67.48 o 
 -11   7   3     1418.14     1385.66     41.88 o 
 -10   7   3     2387.20     2426.94     40.72 o 
  -9   7   3       93.30      136.12     55.85 o 
  -8   7   3     1922.93     1865.00     31.41 o 
  -7   7   3     5722.78     5672.97    176.26 o 
  -6   7   3     2778.84     3016.87    802.19 o 
  -5   7   3     5533.25     5682.86    115.76 o 
  -4   7   3     3879.37     3805.61     33.74 o 
  -3   7   3     6897.98     6936.32    390.92 o 
  -2   7   3     1739.99     1640.45     31.41 o 
  -1   7   3    11451.79    11582.78    214.07 o 
   0   7   3       77.71      112.24     22.21 o 
   1   7   3       86.87       66.56     21.34 o 
   2   7   3     1737.98     1698.94    108.20 o 
   3   7   3     6981.82     6878.26     47.70 o 
   4   7   3     2780.48     2812.89     32.05 o 
   5   7   3      679.18      611.12     30.83 o 
   6   7   3      265.46      311.05     86.09 o 
   7   7   3     2410.69     2393.51     39.07 o 
   8   7   3        2.50       -1.15     39.07 o 
   9   7   3     2021.30     2157.70     55.85 o 
 -12   8   3     4307.18     4081.35    182.66 o 
 -10   8   3     1855.13     1839.40     67.48 o 
  -9   8   3     1754.64     1863.83     36.07 o 
  -8   8   3      487.94      459.56     29.09 o 
  -7   8   3      534.33      508.74    241.41 o 
  -6   8   3     2953.13     2879.52     24.68 o 
  -5   8   3      354.17      331.45     20.97 o 
  -4   8   3      254.87      261.59     21.79 o 
  -3   8   3     3715.79     3825.62     98.89 o 
  -2   8   3     3697.90     3634.42    212.33 o 
  -1   8   3     2987.47     2942.21     26.17 o 
   0   8   3       25.76       31.97     25.83 o 
   1   8   3     9932.19    10329.96    271.66 o 
   2   8   3     3723.99     3573.23     83.19 o 
   3   8   3      208.07      228.07     29.48 o 
   4   8   3     4978.98     5281.95    186.73 o 
   5   8   3     1856.63     1690.31     34.96 o 
   6   8   3     1680.14     1664.43     37.84 o 
   7   8   3     1636.82     1716.54     40.72 o 
   8   8   3      950.88      975.37     42.36 o 
 -12   9   3     1542.41     1424.05     83.77 o 
 -11   9   3    10354.15    10088.19    103.55 o 
 -10   9   3     2576.34     2563.06     65.15 o 
  -9   9   3     4333.80     4559.52     48.86 o 
  -8   9   3     6809.47     7170.24    141.36 o 
  -7   9   3     2400.54     2502.56     37.23 o 
  -6   9   3     1274.87     1146.85     25.08 o 
  -5   9   3     2168.94     2165.46     56.43 o 
  -4   9   3     1683.20     1708.35     25.83 o 
  -3   9   3      895.67      936.52     48.28 o 
  -2   9   3      183.03      201.12     50.03 o 
  -1   9   3      538.72      531.49    100.06 o 
   0   9   3     4609.18     4506.01     46.54 o 
   1   9   3      114.70      111.24     53.52 o 
   2   9   3     3133.81     3136.35     59.34 o 
   3   9   3     6219.85     6142.97     58.17 o 
   4   9   3      400.09      529.36     83.77 o 
   5   9   3     6298.71     6428.42    300.75 o 
   6   9   3     3756.55     3739.51    137.87 o 
   7   9   3      199.98      253.72     43.51 o 
 -11  10   3      147.54       90.75     67.48 o 
 -10  10   3     3942.08     4328.00     53.52 o 
  -9  10   3     3125.00     3304.85     89.00 o 
  -8  10   3       85.00       55.85     38.39 o 
  -7  10   3     2025.14     2174.47     43.05 o 
  -6  10   3      833.13      842.33     40.72 o 
  -5  10   3       37.99      -31.41     75.62 o 
  -4  10   3      246.96      247.15     30.25 o 
  -3  10   3      535.46      570.09     79.11 o 
  -2  10   3     1958.05     2091.61    182.66 o 
  -1  10   3        1.77       13.38     31.26 o 
   0  10   3      700.67      678.85     48.28 o 
   1  10   3     2643.50     2576.74     72.72 o 
   2  10   3     1287.67     1373.40     47.30 o 
   3  10   3      786.55      809.26    155.90 o 
   4  10   3     3703.34     3730.48     65.73 o 
   5  10   3      334.35      295.93     39.46 o 
   6  10   3     1102.78     1028.27     43.96 o 
 -11  11   3     1332.64     1358.90     46.54 o 
 -10  11   3      955.14     1021.50     44.21 o 
  -9  11   3        4.09       25.60     43.05 o 
  -8  11   3     1505.38     1694.76     82.02 o 
  -7  11   3     3053.16     3034.17     32.88 o 
  -6  11   3        5.41      -54.36     30.02 o 
  -5  11   3     4061.63     3786.88     44.21 o 
  -4  11   3     6839.74     7039.40    111.69 o 
  -3  11   3      592.97      522.91     30.78 o 
  -2  11   3     1794.67     1796.35     47.70 o 
  -1  11   3     3478.18     3717.47    202.44 o 
   0  11   3      302.48      315.29     41.88 o 
   1  11   3      838.34      879.54     37.26 o 
   2  11   3     3269.06     3276.14     54.68 o 
   3  11   3      703.88      690.59    212.33 o 
   4  11   3      127.25       57.64     42.22 o 
   5  11   3     1372.74     1355.28     47.17 o 
 -10  12   3      333.38      314.59     32.05 o 
  -9  12   3      363.29      454.33     31.67 o 
  -8  12   3      568.72      480.30     80.28 o 
  -7  12   3        6.56      -21.21     33.31 o 
  -6  12   3     4135.50     4156.49    159.39 o 
  -5  12   3     4070.83     4118.68     39.89 o 
  -4  12   3      655.10      595.68     51.19 o 
  -3  12   3     6884.69     5482.57   1757.38 o 
  -2  12   3     2808.37     2927.89    179.17 o 
  -1  12   3     2246.73     2571.87     76.79 o 
   0  12   3     5252.47     5152.08    468.87 o 
   1  12   3     1153.60     1183.26     48.28 o 
   2  12   3      676.20      659.43     50.44 o 
   3  12   3      671.11      813.25     60.50 o 
   4  12   3       22.15       61.66     62.83 o 
  -8  13   3     1615.97     1713.04     38.64 o 
  -7  13   3     1286.84     1438.02    116.34 o 
  -6  13   3      157.15      134.38     35.38 o 
  -5  13   3     2291.65     2340.02     64.57 o 
  -4  13   3     5114.03     5051.80    210.00 o 
  -3  13   3      113.70      160.01     48.28 o 
  -2  13   3     2691.26     3010.75    129.14 o 
  -1  13   3     2567.29     2714.13   1361.81 o 
   0  13   3      279.43      304.78     71.55 o 
   1  13   3     2406.45     2630.24     83.19 o 
   2  13   3     2263.51     2313.25     64.57 o 
   3  13   3        4.15       34.47     58.25 o 
  -7  14   3     2501.15     2554.92     60.50 o 
  -6  14   3      820.84      789.49     39.49 o 
  -5  14   3      157.41      168.09     53.52 o 
  -4  14   3     1704.65     1826.60     61.66 o 
  -3  14   3      615.21      618.91     41.49 o 
  -2  14   3       19.43      -51.41     44.40 o 
  -1  14   3      453.82      325.76     55.85 o 
   0  14   3     1248.04     1429.87     77.95 o 
   2 -16   4     1367.96     1449.49     53.84 o 
   3 -16   4        1.87       70.38     48.94 o 
  -2 -15   4     1578.06     1608.08     72.72 o 
  -1 -15   4     3602.06     3618.73     55.53 o 
   0 -15   4     1172.31     1155.98     61.50 o 
   1 -15   4       67.05      183.02     47.26 o 
   2 -15   4     1478.66     1430.51     46.87 o 
   3 -15   4      114.45      122.86     44.01 o 
   4 -15   4      234.42      294.01     70.39 o 
   5 -15   4      123.83      165.82     44.40 o 
   6 -15   4      778.72      693.41     69.81 o 
  -4 -14   4       55.92       38.42     51.13 o 
  -3 -14   4     4155.48     4651.22     61.63 o 
  -2 -14   4     1437.11     1394.23     51.19 o 
  -1 -14   4        1.47      166.37    125.65 o 
   0 -14   4     1791.73     1748.01     45.22 o 
   1 -14   4     3154.01     3173.97     48.08 o 
   2 -14   4       19.49      101.31     41.93 o 
   3 -14   4      498.87      531.73     43.18 o 
   4 -14   4      810.50      714.89     42.36 o 
   5 -14   4      736.73      692.25     59.34 o 
   6 -14   4     1241.51     1248.56     46.05 o 
   7 -14   4      252.81      335.41     44.78 o 
   8 -14   4     2510.73     2552.53     51.37 o 
  -5 -13   4      774.60      837.78     47.72 o 
  -4 -13   4     1607.70     1525.86     44.22 o 
  -3 -13   4      639.81      635.34     58.17 o 
  -2 -13   4       68.15      180.33     59.34 o 
  -1 -13   4     4274.28     4215.95    108.78 o 
   0 -13   4     3578.71     3708.57    121.58 o 
   1 -13   4       54.99      138.61     46.54 o 
   2 -13   4     3197.68     3171.01     66.90 o 
   3 -13   4     3320.02     3254.70    136.12 o 
   4 -13   4     1517.77     1647.43     59.34 o 
   5 -13   4     1930.50     1943.53     42.78 o 
   6 -13   4     4203.25     4232.31     86.68 o 
   7 -13   4     1272.78     1348.74     80.28 o 
   8 -13   4        5.55        1.20     45.16 o 
   9 -13   4     2841.70     2886.22    115.18 o 
  -6 -12   4     2477.97     2384.61     54.15 o 
  -5 -12   4       32.10      133.61     42.31 o 
  -4 -12   4       55.57       87.62     38.09 o 
  -3 -12   4      680.66      757.27     45.22 o 
  -2 -12   4     1267.13     1348.18     71.55 o 
  -1 -12   4      118.52      154.95     38.25 o 
   0 -12   4      161.76      138.76     38.92 o 
   1 -12   4     8974.28     8513.79    246.65 o 
   2 -12   4     3642.91     3662.53     42.31 o 
   3 -12   4     1696.75     1733.61     46.54 o 
   4 -12   4     5255.43     5240.44    140.19 o 
   5 -12   4     7377.07     7275.96     52.94 o 
   6 -12   4       28.03       99.58     43.63 o 
   7 -12   4     7829.94     7623.67    321.69 o 
   8 -12   4     1865.43     1908.15     42.76 o 
   9 -12   4       93.38       53.52     58.17 o 
  10 -12   4     1049.56     1033.14     63.99 o 
  -8 -11   4     2878.99     2745.62     52.55 o 
  -7 -11   4      878.65      824.06     88.42 o 
  -6 -11   4      684.35      671.05     91.97 o 
  -5 -11   4     4751.33     4502.99     76.21 o 
  -4 -11   4     1411.23     1256.62    100.64 o 
  -3 -11   4      248.33      138.45     52.35 o 
  -2 -11   4      142.25      150.69     35.95 o 
  -1 -11   4     1061.13      970.34     74.46 o 
   0 -11   4     5333.62     4987.41     40.72 o 
   1 -11   4      950.80     1001.72     45.37 o 
   2 -11   4     4932.54     4691.40    145.43 o 
   3 -11   4    12186.44    12132.66    157.65 o 
   4 -11   4      240.14      232.95     43.63 o 
   5 -11   4     5209.52     5363.73    246.07 o 
   6 -11   4     9744.61     9687.81    144.85 o 
   7 -11   4      221.63      240.84     54.68 o 
   8 -11   4     2630.54     2709.92     73.30 o 
  10 -11   4      110.71      162.88     57.01 o 
  -8 -10   4      776.60      789.09    100.64 o 
  -7 -10   4      594.60      665.77     43.05 o 
  -6 -10   4     3871.72     3775.42     69.22 o 
  -5 -10   4     2826.80     2741.06    111.11 o 
  -4 -10   4      820.86      930.57     44.42 o 
  -3 -10   4       56.18       51.54     32.49 o 
  -2 -10   4     5285.23     5398.97    235.01 o 
  -1 -10   4      154.28      193.20     30.78 o 
   0 -10   4     3958.21     3864.46     37.81 o 
   1 -10   4     1376.77     1330.47     31.26 o 
   2 -10   4     1598.63     1589.54     47.70 o 
   3 -10   4     1630.22     1641.37     34.13 o 
   4 -10   4     5639.03     5639.95    311.22 o 
   5 -10   4     3437.78     3548.15    178.59 o 
   6 -10   4      956.87     1016.38     63.41 o 
   7 -10   4     2600.15     3036.58    101.22 o 
   8 -10   4     4790.14     4700.30     60.50 o 
  10 -10   4      731.75      762.05     55.85 o 
  11 -10   4      697.50      649.20     52.35 o 
  -9  -9   4        2.61      -31.41     42.90 o 
  -8  -9   4      273.05      361.26     39.07 o 
  -7  -9   4     1838.74     1852.29     44.54 o 
  -6  -9   4      824.84      779.81     56.80 o 
  -5  -9   4     7046.01     6838.44     67.48 o 
  -4  -9   4     4693.56     5035.59    246.07 o 
  -3  -9   4     4660.20     4488.55     48.86 o 
  -2  -9   4     5019.18     4551.45     34.13 o 
  -1  -9   4     9518.06     7827.85   1112.25 o 
   0  -9   4      350.02      323.93     28.76 o 
   1  -9   4     2125.80     2099.77     37.81 o 
   2  -9   4     7062.37     7153.00     75.62 o 
   3  -9   4       35.35       17.07     29.13 o 
   4  -9   4     1703.05     1593.52     34.90 o 
   5  -9   4       23.92       60.50     39.56 o 
   6  -9   4     1917.04     1960.59     91.33 o 
   7  -9   4      476.90      479.20     31.26 o 
   8  -9   4      767.94      730.64     47.70 o 
  10  -9   4     1347.34     1355.41     54.68 o 
  11  -9   4      634.06      589.86     54.68 o 
 -10  -8   4      335.04      363.25     56.43 o 
  -9  -8   4      143.70      141.14     39.14 o 
  -8  -8   4      461.35      434.97     40.85 o 
  -7  -8   4      578.25      314.23    200.11 o 
  -6  -8   4     5054.43     5337.55     62.24 o 
  -5  -8   4     3221.97     3280.36     98.31 o 
  -4  -8   4       36.78      117.60     84.35 o 
  -3  -8   4    15929.85    15737.58    260.03 o 
  -2  -8   4    16083.13    16289.03     42.36 o 
  -1  -8   4     1030.08     1047.95     62.24 o 
   0  -8   4    10406.19     9828.50    129.14 o 
   1  -8   4     3795.62     3859.23     29.20 o 
   2  -8   4     5082.96     5361.84    369.97 o 
   3  -8   4    11727.71    11724.02     98.89 o 
   4  -8   4      375.34      346.70     61.66 o 
   5  -8   4     4013.59     3918.55     79.70 o 
   6  -8   4      132.38      135.15     27.15 o 
   7  -8   4     1013.20      924.94     43.05 o 
   8  -8   4     3593.19     3626.45     50.03 o 
   9  -8   4     1395.94     1414.74     48.86 o 
  10  -8   4      262.69      230.36     44.21 o 
  11  -8   4     2379.89     2332.70     74.46 o 
  12  -8   4      689.96      666.65     59.34 o 
 -10  -7   4      153.98      147.77     47.70 o 
  -9  -7   4      324.13      322.42     41.01 o 
  -8  -7   4     3179.15     3422.84     47.70 o 
  -7  -7   4     1790.85     1807.06     31.96 o 
  -6  -7   4     2162.42     2131.62     66.32 o 
  -5  -7   4     3454.77     3449.91     56.43 o 
  -4  -7   4     5451.58     5552.75    366.48 o 
  -3  -7   4        3.98      106.35     22.52 o 
  -2  -7   4      603.90      629.98     23.35 o 
  -1  -7   4    18183.58    19234.51    462.47 o 
   0  -7   4      936.48      946.18     46.54 o 
   1  -7   4     6483.05     6585.54     84.35 o 
   2  -7   4    11500.28    11180.50     57.01 o 
   3  -7   4     4537.35     4412.93     50.61 o 
   4  -7   4     1025.12     1085.49     29.14 o 
   5  -7   4    14967.68    15116.92    273.41 o 
   6  -7   4     1580.43     1563.66     38.39 o 
   7  -7   4      154.85      178.01     37.23 o 
   8  -7   4     6598.87     6181.36     51.19 o 
   9  -7   4     4119.46     4003.40     43.05 o 
  10  -7   4        8.40       52.35     76.79 o 
  11  -7   4      899.22      834.19     59.34 o 
  12  -7   4     2515.77     2483.95     59.34 o 
 -11  -6   4       51.87       67.78     36.55 o 
 -10  -6   4     2436.27     2503.25     41.97 o 
  -9  -6   4     3967.04     4109.53     99.47 o 
  -8  -6   4      164.11      198.96     36.09 o 
  -7  -6   4     8113.56     8571.65    477.59 o 
  -6  -6   4     6890.23     6699.37     31.60 o 
  -5  -6   4     3839.22     3843.94     37.23 o 
  -4  -6   4    13982.06    14825.34    298.42 o 
  -3  -6   4     7936.65     8216.86     88.42 o 
  -2  -6   4       25.70       73.15     19.32 o 
  -1  -6   4       17.93      -15.63     20.97 o 
   0  -6   4      804.44      775.61     20.52 o 
   1  -6   4     1626.44     1670.63     36.65 o 
   2  -6   4       32.11       16.91     19.32 o 
   3  -6   4     3209.28     3199.87     29.09 o 
   4  -6   4    15979.25    16292.52    152.99 o 
   5  -6   4     1192.51     1167.72     25.60 o 
   6  -6   4     4459.92     4287.28     40.72 o 
   7  -6   4    12732.56    12178.90     55.85 o 
   8  -6   4     3202.34     3116.86     60.50 o 
   9  -6   4      858.77      835.35     51.19 o 
  10  -6   4     2323.50     2218.68     77.95 o 
  11  -6   4      163.56      172.19     43.05 o 
  12  -6   4      114.45       94.24     54.68 o 
 -11  -5   4     4388.48     4472.76     57.01 o 
 -10  -5   4     1496.83     1435.11     37.27 o 
  -9  -5   4     3709.48     3925.80     62.83 o 
  -8  -5   4     6010.76     5788.33     72.13 o 
  -7  -5   4     2126.81     2079.07     55.85 o 
  -6  -5   4     7333.35     7956.01    207.09 o 
  -5  -5   4     9678.67     9393.24    313.55 o 
  -4  -5   4       19.56      143.93     65.73 o 
  -3  -5   4     2979.65     3053.48     23.20 o 
  -2  -5   4     1029.36      982.61     37.23 o 
  -1  -5   4      161.43      171.96     17.45 o 
   0  -5   4     1721.48     1684.21     19.32 o 
   1  -5   4     1852.01     1929.83     22.69 o 
   2  -5   4     4308.50     4223.94     21.39 o 
   3  -5   4     8015.91     7957.36    172.19 o 
   4  -5   4       33.10       31.03     22.89 o 
   5  -5   4    14130.84    13201.56     45.37 o 
   6  -5   4    11977.61    11676.29     48.86 o 
   7  -5   4      140.51      108.20     68.64 o 
   8  -5   4    12450.72    12387.15    203.60 o 
   9  -5   4     5440.96     5391.38     88.42 o 
  10  -5   4      292.97      254.79     58.17 o 
  11  -5   4     3906.50     3845.17     58.17 o 
  12  -5   4      415.86      354.85     81.44 o 
 -12  -4   4      245.42      242.46     33.25 o 
 -11  -4   4       19.29       37.17     30.31 o 
 -10  -4   4     3455.05     3375.80     41.22 o 
  -9  -4   4     2618.52     2643.11     34.34 o 
  -8  -4   4        1.92       32.30     24.03 o 
  -7  -4   4     6452.81     6547.99     66.32 o 
  -6  -4   4     3892.70     3790.49     27.25 o 
  -5  -4   4        7.37       79.09     21.51 o 
  -4  -4   4     4845.97     4915.43    148.34 o 
  -3  -4   4    11386.42    11376.85    239.67 o 
  -2  -4   4     6318.13     6518.79     38.39 o 
  -1  -4   4      964.55      903.98     21.52 o 
   0  -4   4    11805.53    11965.14     25.01 o 
   1  -4   4      987.41      884.84     31.26 o 
   2  -4   4      489.35      416.73     15.20 o 
   3  -4   4     7056.45     6599.19     90.75 o 
   4  -4   4     2125.77     2055.80     26.76 o 
   5  -4   4     2174.28     2229.15     29.09 o 
   7  -4   4     4009.58     3939.41    119.83 o 
   8  -4   4     2904.80     2900.46     74.46 o 
   9  -4   4      613.89      617.79     75.62 o 
  10  -4   4     4073.00     4075.53     53.52 o 
  11  -4   4      206.44      211.75     81.44 o 
  12  -4   4        2.94        8.14     82.60 o 
 -12  -3   4     6162.95     5885.85     48.86 o 
 -11  -3   4      647.48      721.80     39.56 o 
 -10  -3   4       52.48       68.06     27.15 o 
  -9  -3   4      885.76      964.25     66.32 o 
  -8  -3   4     1085.40     1222.50     87.84 o 
  -7  -3   4     3462.81     3600.06     43.63 o 
  -6  -3   4       33.75       33.85     16.49 o 
  -5  -3   4     3364.85     3412.60     21.95 o 
  -4  -3   4     4532.26     4537.61     42.47 o 
  -3  -3   4     1809.63     1758.35     16.16 o 
  -2  -3   4    11517.07    11713.76     26.56 o 
  -1  -3   4    14790.65    15398.13    207.09 o 
   0  -3   4      865.26      886.92     16.30 o 
   1  -3   4     9912.89    10189.32     90.75 o 
   2  -3   4    11728.10    11329.04     22.21 o 
   3  -3   4      364.41      305.98     20.94 o 
   4  -3   4     5295.70     4741.02     30.25 o 
   5  -3   4     7929.70     8605.97    211.75 o 
   6  -3   4       20.02       54.68     34.90 o 
   7  -3   4     1747.15     1735.85     52.35 o 
   8  -3   4      138.71      133.80     50.03 o 
   9  -3   4     5023.84     4992.32     58.17 o 
  10  -3   4       29.25       52.35     44.21 o 
  11  -3   4      212.69      179.17     62.83 o 
  12  -3   4     1472.22     1563.66     55.85 o 
 -12  -2   4      519.93      466.75    101.80 o 
 -11  -2   4     2078.25     2191.29     33.50 o 
 -10  -2   4     1599.51     1502.44     49.45 o 
  -9  -2   4      304.47      348.07     19.29 o 
  -8  -2   4      493.54      494.88     31.99 o 
  -7  -2   4      508.43      527.70     26.04 o 
  -6  -2   4      528.98      550.75     29.67 o 
  -5  -2   4        8.41       26.55     23.43 o 
  -4  -2   4     5317.33     5792.69     97.15 o 
  -3  -2   4    16366.87    17585.23    772.52 o 
  -2  -2   4     9987.22    10597.81    143.10 o 
  -1  -2   4     8176.86     8084.36     74.20 o 
   0  -2   4    53681.97    52790.78    427.56 o 
   1  -2   4    21053.85    21490.36    185.57 o 
   2  -2   4     4069.42     3961.52     27.92 o 
   3  -2   4    16149.22    16263.74     20.94 o 
   4  -2   4     2188.56     2439.74     24.43 o 
   5  -2   4     7717.97     7749.68     34.90 o 
   6  -2   4     9718.18     9447.14     40.72 o 
   8  -2   4      234.17      200.11     34.90 o 
   9  -2   4      433.92      445.60     38.39 o 
  11  -2   4      885.36      888.87     48.86 o 
 -13  -1   4     1799.05     1628.82     41.88 o 
 -12  -1   4     1880.61     1768.43     37.23 o 
 -11  -1   4      385.43      396.27     30.83 o 
 -10  -1   4      398.70      432.40     25.72 o 
  -9  -1   4     1228.75     1257.19     31.64 o 
  -8  -1   4     3234.61     3394.72     72.13 o 
  -7  -1   4     1353.81     1546.38     43.05 o 
  -6  -1   4     2493.76     2490.45     35.75 o 
  -5  -1   4     5542.72     5318.10     94.24 o 
  -4  -1   4     1374.62     1340.98     20.14 o 
  -3  -1   4     1021.49     1054.27     24.01 o 
  -2  -1   4     5058.39     5162.55     25.93 o 
  -1  -1   4     1280.52     1286.28     17.45 o 
   0  -1   4     1240.43     1211.68     10.32 o 
   1  -1   4    13057.66    12813.50    281.55 o 
   2  -1   4     6763.18     6684.15     68.06 o 
   3  -1   4        0.99       -2.33     18.62 o 
   4  -1   4    16867.76    16823.35     43.05 o 
   5  -1   4     6691.25     6589.73     59.34 o 
   6  -1   4     1732.60     1769.59     30.25 o 
   7  -1   4      237.66      225.71     32.58 o 
   8  -1   4     1834.74     1780.06     38.39 o 
   9  -1   4      600.35      644.55     40.72 o 
  11  -1   4     1037.76     1029.65     51.19 o 
 -13   0   4      948.78     1007.54     40.72 o 
 -12   0   4      347.02      365.32     34.90 o 
 -11   0   4     2481.50     2514.20     52.35 o 
 -10   0   4     3866.45     3921.84     28.51 o 
  -9   0   4     3913.84     4030.44     35.48 o 
  -8   0   4     1273.48     1361.76     23.60 o 
  -7   0   4     8591.77     8495.98    105.29 o 
  -6   0   4     5339.72     5510.74     63.41 o 
  -5   0   4     6093.37     6358.92    102.38 o 
  -4   0   4    10050.86     9935.45    194.88 o 
  -3   0   4     8004.77     6934.91    732.39 o 
  -2   0   4     1343.09     1377.90    673.05 o 
  -1   0   4    22412.95    22000.55    642.22 o 
   0   0   4     7928.10     7659.08     51.19 o 
   1   0   4     1531.20     1505.74     13.88 o 
   2   0   4      103.79       79.47     10.60 o 
   3   0   4     4536.69     4605.57     91.91 o 
   4   0   4     9607.80     9516.01     53.52 o 
   5   0   4      448.99      468.87     24.43 o 
   7   0   4     3097.68     2960.96     37.23 o 
   9   0   4      671.52      674.80     43.05 o 
  10   0   4     5284.44     5037.70     57.01 o 
  11   0   4      192.81      114.02     53.52 o 
  12   0   4      738.80      941.22     58.17 o 
 -13   1   4        8.60        1.16     54.68 o 
 -12   1   4      317.55      345.54     51.19 o 
 -11   1   4     3679.31     3702.07     45.37 o 
 -10   1   4     2289.78     2331.54     34.90 o 
  -9   1   4     1003.69     1079.67     46.54 o 
  -8   1   4    20188.63    20685.98    193.13 o 
  -7   1   4     4758.35     4987.67     46.54 o 
  -6   1   4    21188.45    21528.31    101.22 o 
  -5   1   4    29338.11    29211.89    308.31 o 
  -4   1   4     5875.54     6010.33     87.26 o 
  -3   1   4     2769.13      687.59    844.66 o 
  -2   1   4     8680.38     8502.43     26.76 o 
  -1   1   4     4711.99     4673.61     54.68 o 
   0   1   4     3984.02     3838.99     72.72 o 
   1   1   4     2108.11     1945.27     17.45 o 
   2   1   4     1774.01     1813.57     25.01 o 
   3   1   4     7452.43     7935.42    123.32 o 
   4   1   4      312.50      379.31     16.45 o 
   5   1   4     6658.30     6243.02    146.59 o 
   6   1   4     5110.00     5010.75    159.39 o 
   7   1   4       11.19       24.58     24.84 o 
   8   1   4    12128.34    13776.98    628.26 o 
   9   1   4     6552.31     6701.42     58.17 o 
  10   1   4     1397.96     1370.53     51.19 o 
  11   1   4     4958.80     5001.63     65.15 o 
 -13   2   4     1862.49     1763.78     93.08 o 
 -12   2   4      127.08      105.87     51.19 o 
 -11   2   4     3573.06     3584.56     43.05 o 
 -10   2   4     3722.35     3700.91     79.11 o 
  -9   2   4     2418.81     2355.97     55.85 o 
  -8   2   4     1319.46     1350.75     34.90 o 
  -7   2   4    23282.88    23877.29     55.85 o 
  -6   2   4     3726.45     3650.88     25.60 o 
  -5   2   4     1111.17     1088.98     60.50 o 
  -4   2   4    18472.44    18235.77    141.94 o 
  -3   2   4    23290.53    23041.87    118.09 o 
  -2   2   4      668.27      686.43     10.60 o 
  -1   2   4    18543.65    19109.52     26.76 o 
   0   2   4      102.73       91.41     12.80 o 
   1   2   4     1552.80     1575.30     23.27 o 
   2   2   4      456.53      434.58     13.99 o 
   3   2   4     3828.73     3772.10     55.26 o 
   4   2   4     6807.83     6830.37     25.08 o 
   5   2   4      393.08      345.47     20.14 o 
   6   2   4     4332.14     4350.81     52.94 o 
   7   2   4     5169.38     5146.21     39.36 o 
   8   2   4      240.16      237.34     33.74 o 
   9   2   4     3338.41     3366.27     62.83 o 
  10   2   4     3275.05     3250.65     57.01 o 
  11   2   4       43.83       15.12     55.85 o 
 -13   3   4     2120.98     2015.08     53.52 o 
 -12   3   4     4714.04     4638.64    103.55 o 
 -11   3   4      101.69       90.75     54.68 o 
 -10   3   4     4450.50     4418.75     46.54 o 
  -9   3   4     6101.88     6073.16    133.80 o 
  -8   3   4      367.22      390.92     81.44 o 
  -7   3   4      814.85      767.87     44.21 o 
  -6   3   4     3260.53     3149.43     27.92 o 
  -5   3   4      121.36      139.61     20.94 o 
  -4   3   4     2285.87     1697.06    962.75 o 
  -3   3   4     1336.42     1386.00     37.81 o 
  -2   3   4      510.43      435.13     10.47 o 
  -1   3   4      212.29      297.06     18.62 o 
   0   3   4     1629.65     1605.55     17.45 o 
   1   3   4     1802.36     1538.46     15.12 o 
   2   3   4    10402.18     9901.16    143.68 o 
   3   3   4     2677.87     2596.27     20.14 o 
   4   3   4     4207.45     3931.41     38.39 o 
   5   3   4     3685.18     3658.09     26.73 o 
   6   3   4      591.64      591.07     24.26 o 
   7   3   4     4155.64     4092.71     53.52 o 
   8   3   4      194.14      230.64     42.90 o 
   9   3   4       76.92       43.22     33.70 o 
  10   3   4        3.99      -11.90     37.43 o 
  11   3   4      885.85      922.61     59.34 o 
 -13   4   4     2604.95     2517.69    101.22 o 
 -12   4   4      571.70      567.76     33.74 o 
 -11   4   4     8016.91     7707.80    119.83 o 
 -10   4   4     3435.61     3435.64     69.81 o 
  -9   4   4      867.41      901.67     57.01 o 
  -8   4   4     2195.61     2088.38     54.68 o 
  -7   4   4     1953.59     1853.36     30.25 o 
  -6   4   4      719.91      739.95     34.90 o 
  -5   4   4      634.49      638.73     25.60 o 
  -4   4   4     2604.35     2988.93     46.54 o 
  -3   4   4    18219.46    17884.09     50.61 o 
  -2   4   4     6936.37     7236.08     50.03 o 
  -1   4   4     1837.43     1508.76     68.64 o 
   0   4   4    16556.63    15988.63    319.36 o 
   1   4   4     5664.22     5865.51     59.34 o 
   2   4   4    10961.41    11851.58    891.78 o 
   3   4   4    38033.75    36610.80   1523.53 o 
   4   4   4      661.11      647.45     74.46 o 
   5   4   4     8265.86     8512.26     41.57 o 
   6   4   4     2073.63     1954.29     29.20 o 
   7   4   4      708.98      770.28     30.84 o 
   8   4   4      797.65      787.36     40.48 o 
   9   4   4      670.53      699.75     34.78 o 
  10   4   4       40.26       65.73     33.96 o 
 -13   5   4      949.76      923.77     50.03 o 
 -12   5   4     5849.01     5743.91     98.89 o 
 -11   5   4      313.63      314.13     47.70 o 
 -10   5   4     1314.81     1340.28     54.68 o 
  -9   5   4      671.98      682.94     40.72 o 
  -8   5   4     1169.12     1119.23     57.01 o 
  -7   5   4     1998.24     1945.27     44.21 o 
  -6   5   4     7825.94     7781.09     29.09 o 
  -5   5   4     1228.09     1232.61     17.06 o 
  -4   5   4    12806.80    14078.80     37.23 o 
  -3   5   4     3550.57     3603.92     41.30 o 
  -2   5   4    15095.83    14947.41    147.17 o 
  -1   5   4     5965.43     5912.58    429.31 o 
   0   5   4     1915.08     1865.74     99.47 o 
   1   5   4    11100.60    11052.73    105.29 o 
   2   5   4     4977.54     4958.38    108.20 o 
   3   5   4      572.42      560.52     52.94 o 
   4   5   4    13648.43    14633.69   1145.41 o 
   5   5   4     7044.32     6818.93     48.86 o 
   6   5   4     1723.10     1635.71     79.11 o 
   7   5   4     3208.95     3143.80    110.53 o 
   8   5   4     1090.29     1028.87     65.15 o 
   9   5   4       22.58       10.47     52.35 o 
  10   5   4      246.04      313.67     70.97 o 
 -13   6   4      106.14       88.42     36.07 o 
 -12   6   4      382.12      393.24     36.07 o 
 -11   6   4     2219.01     2224.50     61.66 o 
 -10   6   4     1063.60     1051.75     52.35 o 
  -9   6   4       29.68       25.60     37.23 o 
  -8   6   4     6068.10     6113.88     44.21 o 
  -7   6   4    18554.07    18667.94    242.00 o 
  -6   6   4     2297.78     2298.95     17.22 o 
  -5   6   4     2344.34     2321.06     24.43 o 
  -4   6   4    26521.40    27971.82    296.68 o 
  -3   6   4     2474.01     2515.59     25.60 o 
  -2   6   4     9212.00     9576.28     34.90 o 
  -1   6   4     4877.21     5201.43    182.08 o 
   0   6   4       57.28       76.16     18.04 o 
   1   6   4     6004.69     6322.25    272.25 o 
   2   6   4     2926.09     2751.46     54.68 o 
   3   6   4     2657.37     2584.32     26.73 o 
   4   6   4      418.88      412.08     26.29 o 
   5   6   4      546.72      481.66     82.60 o 
   6   6   4     3411.74     3656.73    312.97 o 
   7   6   4     1533.42     1727.17     90.75 o 
   8   6   4        2.13       36.28     34.44 o 
   9   6   4     2030.06     2367.86    280.39 o 
 -12   7   4      160.34      144.27     60.50 o 
 -11   7   4       48.55       65.15     41.88 o 
 -10   7   4        3.42      -12.80     44.21 o 
  -9   7   4     1463.76     1448.48     61.66 o 
  -7   7   4       40.96        6.06     28.50 o 
  -6   7   4    10809.21    11068.63     43.63 o 
  -5   7   4    13365.47    13396.34    500.86 o 
  -4   7   4      747.43      722.12     19.22 o 
  -3   7   4    10021.35     9318.16    302.49 o 
  -2   7   4    14613.44    15036.67    119.25 o 
  -1   7   4     5782.43     6023.54    457.81 o 
   0   7   4    12657.19    11901.87   1178.57 o 
   1   7   4      447.14      431.13     29.60 o 
   2   7   4       50.11       13.96     37.23 o 
   3   7   4       16.13       40.35     25.90 o 
   4   7   4     1263.43     1226.04     30.02 o 
   5   7   4       13.41        3.21     30.78 o 
   6   7   4      642.60      666.27     49.45 o 
   7   7   4       23.46       72.80     60.50 o 
   8   7   4     3025.50     2997.95     55.38 o 
   9   7   4      789.45      703.17     46.43 o 
 -12   8   4      160.74      158.23     53.52 o 
 -11   8   4     2511.98     2196.58     44.21 o 
 -10   8   4     1845.40     1704.44    100.06 o 
  -9   8   4       63.84       65.15     39.56 o 
  -8   8   4     3040.15     3158.63     48.86 o 
  -7   8   4     5407.92     5598.10     53.52 o 
  -6   8   4       84.82       82.70     19.74 o 
  -5   8   4     4896.69     4959.32     26.65 o 
  -4   8   4     4080.34     3852.81    131.47 o 
  -3   8   4     2450.82     2388.84     37.81 o 
  -2   8   4     1721.76     1671.00     24.17 o 
  -1   8   4     8782.28     9596.62    432.80 o 
   0   8   4       89.45      139.23     22.92 o 
   1   8   4       70.95       57.91     26.18 o 
   2   8   4      733.38      672.47     27.93 o 
   3   8   4      455.02      500.33     30.65 o 
   4   8   4      389.03      368.81     44.21 o 
   5   8   4     2882.68     2897.94     69.81 o 
   6   8   4     1159.94     1162.72     58.17 o 
   7   8   4      186.41      209.51     68.64 o 
   8   8   4      153.67      146.27     50.36 o 
 -12   9   4     2393.06     2145.39    186.15 o 
 -11   9   4      335.48      295.51     47.70 o 
 -10   9   4     3280.18     3323.95    133.80 o 
  -9   9   4     1623.92     1702.11     37.23 o 
  -8   9   4      513.61      493.92     23.82 o 
  -7   9   4     4444.21     4684.26    159.97 o 
  -6   9   4     7248.02     7514.82     50.03 o 
  -5   9   4      496.45      494.26     37.23 o 
  -4   9   4      179.56      146.98     29.43 o 
  -3   9   4     2757.04     2840.49     27.48 o 
  -2   9   4     4089.25     3947.57    150.67 o 
  -1   9   4      394.69      498.51     29.62 o 
   0   9   4      253.75      250.77     42.47 o 
   1   9   4     5694.98     5848.22    246.65 o 
   2   9   4     1606.01     1570.71     31.60 o 
   3   9   4     1846.61     1874.74     35.78 o 
   4   9   4     4929.50     5081.44    235.60 o 
   5   9   4     1560.58     1586.60     94.82 o 
   6   9   4      806.12      712.66    118.67 o 
   7   9   4     2622.82     2768.08     50.10 o 
 -11  10   4     6090.14     5962.63     86.09 o 
 -10  10   4      398.02      446.76     38.39 o 
  -9  10   4     7208.87     7179.65     36.55 o 
  -8  10   4     6940.17     7256.81    187.31 o 
  -7  10   4      120.76      158.13     33.16 o 
  -6  10   4     2709.95     2866.72     44.21 o 
  -5  10   4     4518.69     4451.79    279.23 o 
  -4  10   4      273.57      266.43     74.46 o 
  -3  10   4      198.95      222.49     34.55 o 
  -2  10   4        3.43       20.94     46.54 o 
  -1  10   4     1839.40     1991.81     47.70 o 
   0  10   4      313.78      197.78     37.23 o 
   1  10   4       25.00       58.26     48.86 o 
   2  10   4     4870.96     5124.94    331.00 o 
   3  10   4     5827.06     5142.71   2586.33 o 
   4  10   4        9.12      -59.11     37.82 o 
   5  10   4     5161.43     5241.30     69.81 o 
   6  10   4     1848.81     1516.30    613.71 o 
 -10  11   4     3722.57     3595.03     50.03 o 
  -9  11   4     1967.95     1995.41     57.01 o 
  -8  11   4      330.82      357.53     35.38 o 
  -7  11   4     5068.68     5215.51     70.97 o 
  -6  11   4     1830.07     1769.16     82.60 o 
  -5  11   4       55.17       55.39     38.39 o 
  -4  11   4     1289.31     1282.78     48.28 o 
  -3  11   4     1731.58     1802.35     31.96 o 
  -2  11   4     1943.20     2288.41     45.96 o 
  -1  11   4      344.48      301.63     58.17 o 
   0  11   4     5118.58     5252.45    114.60 o 
   1  11   4     4776.06     4665.82    350.20 o 
   2  11   4     1779.70     1720.99     39.84 o 
   3  11   4      280.34      359.95     40.09 o 
   4  11   4     3886.29     3991.96    216.40 o 
   5  11   4      321.96      353.69     65.15 o 
  -9  12   4      153.11      140.22     30.44 o 
  -8  12   4      667.55      763.96     34.90 o 
  -7  12   4     1386.13     1383.80     94.24 o 
  -6  12   4      137.78      144.73     55.26 o 
  -5  12   4     3276.48     3386.78     54.68 o 
  -4  12   4     3810.07     3279.46    646.29 o 
  -3  12   4       39.89       28.85     41.32 o 
  -2  12   4     3702.37     4288.44     63.99 o 
  -1  12   4     2200.85     1823.84    735.29 o 
   0  12   4      342.43      318.90     38.92 o 
   1  12   4     1535.19     1667.16     54.48 o 
   2  12   4      592.14      620.03     80.86 o 
   3  12   4      224.19      347.32     93.66 o 
   4  12   4      933.98     1002.79    101.80 o 
  -8  13   4      441.12      468.91     33.46 o 
  -7  13   4      145.01      154.39     47.70 o 
  -6  13   4     2621.84     2757.31     57.01 o 
  -5  13   4     2552.21     2509.46     54.68 o 
  -4  13   4      340.58      376.18     37.23 o 
  -3  13   4     8421.20     9046.55    331.58 o 
  -2  13   4     1682.39     1751.07     49.45 o 
  -1  13   4      654.15      703.41    132.63 o 
   0  13   4     5094.35     5288.31    121.58 o 
   1  13   4      728.12      742.28     60.50 o 
   2  13   4      377.33      362.85     76.21 o 
  -6  14   4      316.38      333.34     36.91 o 
  -5  14   4     1026.26      994.31     39.74 o 
  -4  14   4     2755.22     2783.41     43.73 o 
  -3  14   4       54.01       52.65    111.69 o 
  -2  14   4     2405.73     2390.52    228.62 o 
  -1  14   4      730.28      734.86    333.91 o 
   2 -16   5     1381.62     1353.54     91.33 o 
   3 -16   5     3958.60     3920.48     55.53 o 
  -2 -15   5     2683.02     2630.54     75.62 o 
  -1 -15   5      144.67       77.95     48.54 o 
   0 -15   5      147.45      315.60     82.02 o 
   1 -15   5     1839.11     1832.32     57.01 o 
   2 -15   5      470.99      394.41     62.83 o 
   3 -15   5        5.80       96.52     46.05 o 
   4 -15   5     1270.36     1263.26     77.95 o 
   5 -15   5     1658.38     1524.28     48.54 o 
   6 -15   5        0.73      118.82     50.61 o 
  -4 -14   5     5876.20     5750.44    543.33 o 
  -3 -14   5     1592.07     1785.07    116.34 o 
  -2 -14   5     3139.59     3158.65    187.90 o 
  -1 -14   5     4571.23     4429.59     50.59 o 
   0 -14   5      783.80      868.48     45.22 o 
   1 -14   5     1255.74     1217.72     56.09 o 
   2 -14   5     1869.38     1829.58     45.65 o 
   3 -14   5      184.91      201.28     59.34 o 
   4 -14   5      642.97      725.99     43.14 o 
   5 -14   5      591.09      558.99     44.01 o 
   6 -14   5     1930.98     1948.62     46.48 o 
   7 -14   5     1574.16     1686.55     49.34 o 
   8 -14   5       14.18      -28.93     75.62 o 
  -5 -13   5     3463.72     3440.35     58.17 o 
  -4 -13   5       27.86       64.15     44.45 o 
  -3 -13   5     1721.88     1925.61     50.99 o 
  -2 -13   5     1933.56     2006.38     44.42 o 
  -1 -13   5     1112.79     1122.31     52.94 o 
   0 -13   5     3500.95     3549.76     62.83 o 
   1 -13   5     4078.22     3891.28    137.29 o 
   2 -13   5        3.11      -18.20     41.11 o 
   3 -13   5     3335.22     3186.27     44.01 o 
   4 -13   5     2292.94     2252.99     44.01 o 
   5 -13   5      470.88      407.80     59.92 o 
   6 -13   5       47.46        7.71     56.20 o 
   7 -13   5      165.92      221.29     58.41 o 
   8 -13   5     1465.81     1599.67     56.69 o 
   9 -13   5     1414.30     1397.29     67.48 o 
  -7 -12   5     1120.68     1261.54     60.17 o 
  -6 -12   5      135.11      201.28     66.32 o 
  -5 -12   5     2038.41     1908.40    135.54 o 
  -4 -12   5      585.43      618.73     43.23 o 
  -3 -12   5     2128.35     2315.83     93.66 o 
  -2 -12   5     2370.98     2344.38     42.36 o 
  -1 -12   5     4254.47     4432.71     67.48 o 
   0 -12   5     4128.24     4083.75     56.71 o 
   1 -12   5       31.26       57.61     38.19 o 
   2 -12   5     4217.27     4129.05     59.34 o 
   3 -12   5     3435.65     3499.89     52.28 o 
   4 -12   5        1.08       48.09     36.99 o 
   5 -12   5     1424.39     1566.69     66.90 o 
   6 -12   5     5330.83     5707.39    234.43 o 
   7 -12   5       64.96      210.97     39.84 o 
   8 -12   5      244.89      281.10     53.44 o 
   9 -12   5     3796.12     3818.41     65.15 o 
  10 -12   5     1463.65     1451.97     66.32 o 
  -8 -11   5       31.32       67.94     45.05 o 
  -7 -11   5     4120.59     4214.29     88.42 o 
  -6 -11   5     3660.13     3747.61     59.20 o 
  -5 -11   5      134.79      172.88     43.72 o 
  -4 -11   5        7.97       49.41     39.26 o 
  -3 -11   5     4154.89     4373.95    268.75 o 
  -2 -11   5      525.15      525.88     48.86 o 
  -1 -11   5        8.08       57.58     34.90 o 
   0 -11   5      427.90      448.60     33.73 o 
   1 -11   5     8181.68     8186.82    163.46 o 
   2 -11   5     4389.78     4270.54     47.70 o 
   3 -11   5     1929.30     1939.48     74.46 o 
   4 -11   5     6436.48     6497.90    243.74 o 
   5 -11   5     3575.83     3684.62     59.34 o 
   6 -11   5       17.06        5.01     36.55 o 
   7 -11   5     9660.62     9775.33    390.33 o 
   8 -11   5     3733.53     3592.71    116.34 o 
   9 -11   5       87.22       82.60     57.01 o 
  10 -11   5     1785.99     1830.09     66.32 o 
  -8 -10   5     8826.63     8446.33    851.06 o 
  -7 -10   5     1281.49     1276.71     50.06 o 
  -6 -10   5     2147.19     2201.63    116.93 o 
  -5 -10   5     5478.33     5045.19    401.97 o 
  -4 -10   5     5190.29     5442.35    398.48 o 
  -3 -10   5      482.55      413.75     32.49 o 
  -2 -10   5      212.14      116.34     50.03 o 
  -1 -10   5     1338.80     1240.95     50.03 o 
   0 -10   5     2982.64     2882.59    140.19 o 
   1 -10   5     1357.03     1239.75     32.49 o 
   2 -10   5     4873.81     4599.08     52.35 o 
   3 -10   5    12778.40    13230.64    489.81 o 
   4 -10   5      360.40      341.64     33.25 o 
   5 -10   5    10107.44     9618.17    111.69 o 
   6 -10   5     4537.48     4582.33    281.55 o 
   7 -10   5      877.06      876.91     36.99 o 
   8 -10   5     4297.45     4181.41    115.18 o 
   9 -10   5     2389.75     2494.42     60.50 o 
  10 -10   5      181.50      137.29     57.01 o 
  11 -10   5     3203.21     2963.28    145.43 o 
  -9  -9   5      862.35      854.17     46.48 o 
  -8  -9   5      178.02      121.47     44.33 o 
  -7  -9   5     3294.87     3141.72    100.64 o 
  -6  -9   5     5246.36     5201.91     52.02 o 
  -5  -9   5      713.12      725.22     37.23 o 
  -4  -9   5     1356.35     1435.17     69.22 o 
  -3  -9   5     3871.43     3661.27     87.26 o 
  -2  -9   5     1498.41     1566.64     68.64 o 
  -1  -9   5        0.57        8.73     34.32 o 
   0  -9   5     5050.64     4968.14     66.32 o 
   1  -9   5     4027.33     4001.84     32.05 o 
   2  -9   5      821.57      728.83     34.90 o 
   3  -9   5     1716.43     1639.79     50.03 o 
   4  -9   5     6546.68     6353.95    256.54 o 
   5  -9   5     3391.47     3485.63    104.13 o 
   6  -9   5      433.98      346.68     31.67 o 
   7  -9   5     2842.06     2711.98     50.03 o 
   8  -9   5     1718.38     1603.22    100.06 o 
   9  -9   5       43.00       50.03     50.03 o 
  10  -9   5     1621.99     1425.21    130.31 o 
  11  -9   5      537.74      511.91     84.93 o 
 -10  -8   5      129.09      124.03     41.92 o 
  -9  -8   5       69.29       24.80     37.64 o 
  -8  -8   5       62.12       32.22     39.59 o 
  -7  -8   5     1215.70     1195.70     35.12 o 
  -6  -8   5        6.57       37.15     62.24 o 
  -5  -8   5      781.56      714.67     39.56 o 
  -4  -8   5    10246.83    10748.96    727.73 o 
  -3  -8   5     3613.66     3568.17     59.92 o 
  -2  -8   5     3080.26     3186.31     90.17 o 
  -1  -8   5     6900.54     6576.18    299.59 o 
   0  -8   5     1485.42     1458.52     32.26 o 
   1  -8   5     1064.37      923.30     26.33 o 
   2  -8   5    14319.56    15321.34    671.31 o 
   3  -8   5      422.51      432.15     24.26 o 
   4  -8   5     1690.86     1526.54     35.38 o 
   5  -8   5       88.75       93.86     26.73 o 
   6  -8   5       14.32        5.04     74.46 o 
   7  -8   5      837.13      865.60     44.21 o 
   9  -8   5      496.41      521.22     48.86 o 
  10  -8   5      463.53      475.85     34.90 o 
  11  -8   5      160.94      105.87     57.01 o 
 -11  -7   5      589.43      639.89     37.37 o 
 -10  -7   5      704.10      751.67     42.22 o 
  -9  -7   5       27.76      -17.11     36.77 o 
  -8  -7   5       47.58       55.95     31.28 o 
  -7  -7   5      450.82      499.12     38.59 o 
  -6  -7   5     4786.68     4713.11     90.17 o 
  -5  -7   5     7305.94     6820.52    129.14 o 
  -4  -7   5      154.81      217.39     27.32 o 
  -3  -7   5    21741.11    21033.29    367.65 o 
  -2  -7   5    18975.97    19635.62   1034.88 o 
  -1  -7   5     1718.01     1680.56     99.47 o 
   0  -7   5    21378.70    22177.02    484.57 o 
   1  -7   5     6182.08     6627.34    467.12 o 
   2  -7   5     4767.20     4845.73     39.56 o 
   3  -7   5    24988.72    25875.81    352.52 o 
   4  -7   5     3469.58     3512.29     75.04 o 
   5  -7   5     1808.63     1745.96     37.23 o 
   6  -7   5      420.99      506.10     37.23 o 
   7  -7   5      109.90       93.08     39.56 o 
   8  -7   5     5387.90     5318.09     51.19 o 
   9  -7   5      327.03      292.02     37.23 o 
  10  -7   5      768.21      721.33     67.48 o 
  11  -7   5     2521.05     2431.59    101.22 o 
  12  -7   5      780.34      672.47     80.28 o 
 -11  -6   5     1902.64     1913.91     89.00 o 
 -10  -6   5       18.97       56.78     33.78 o 
  -9  -6   5     1746.41     1751.88     51.77 o 
  -8  -6   5     1877.19     1879.51     78.53 o 
  -7  -6   5     4002.38     3913.02     37.76 o 
  -6  -6   5     2312.73     1743.19    273.41 o 
  -5  -6   5     4013.93     4112.07    100.64 o 
  -4  -6   5     3268.69     3287.47    173.35 o 
  -3  -6   5      470.63      523.35     34.60 o 
  -2  -6   5     3881.67     3818.88    168.70 o 
  -1  -6   5     8402.75     8409.26    205.93 o 
   0  -6   5      220.65      193.84     25.91 o 
   1  -6   5     7688.45     8046.45     27.97 o 
   2  -6   5    10536.33    10413.41     30.44 o 
   3  -6   5      485.67      445.04     20.57 o 
   4  -6   5     2126.07     2013.92     32.58 o 
   5  -6   5     5909.26     5991.72     41.88 o 
   6  -6   5      949.11      879.56     34.90 o 
   7  -6   5      215.81      290.86     74.46 o 
   8  -6   5      739.15      651.53     37.23 o 
   9  -6   5     4101.61     4026.67     72.13 o 
  10  -6   5      654.66      608.48     66.32 o 
  11  -6   5      359.56      339.72     55.85 o 
  12  -6   5     2601.31     2526.99     65.15 o 
 -11  -5   5        7.55       22.86     30.41 o 
 -10  -5   5     2446.62     2487.83     35.07 o 
  -9  -5   5     1793.68     1798.11     46.54 o 
  -8  -5   5      108.11      165.29     28.40 o 
  -7  -5   5     9988.13    10713.71    268.17 o 
  -6  -5   5    15773.77    16153.17    425.24 o 
  -5  -5   5     3434.73     3652.77    100.06 o 
  -4  -5   5    13158.61    13374.40    664.91 o 
  -3  -5   5     5777.29     5593.75     91.91 o 
  -2  -5   5      410.95      536.77     28.50 o 
  -1  -5   5     1828.25     1945.88     19.32 o 
   0  -5   5     4368.09     5460.64     95.40 o 
   1  -5   5     3464.24     3565.40     99.47 o 
   2  -5   5     2192.06     2276.89     25.56 o 
   3  -5   5     2649.83     2519.00     20.57 o 
   4  -5   5    18506.76    18588.29     51.19 o 
   5  -5   5     2118.56     1961.56     32.58 o 
   6  -5   5     1393.05     1379.84     34.90 o 
   7  -5   5    14011.49    14515.09    308.31 o 
   8  -5   5     2959.77     2941.18     53.52 o 
   9  -5   5     4082.39     4009.22     61.66 o 
  10  -5   5     4382.48     4308.22     65.15 o 
  11  -5   5      669.15      741.11     53.52 o 
  12  -5   5      411.48      504.93     57.01 o 
 -12  -4   5      129.39      154.94     31.13 o 
 -11  -4   5     3312.64     3362.27     43.74 o 
 -10  -4   5     2355.66     2247.28     51.19 o 
  -9  -4   5     1470.04     1518.99     32.58 o 
  -8  -4   5     7591.98     7507.47    144.27 o 
  -7  -4   5     3034.37     2962.12     34.90 o 
  -6  -4   5     5023.43     5086.08     85.51 o 
  -5  -4   5    18333.38    18427.76    329.84 o 
  -4  -4   5       40.09       33.66     29.58 o 
  -3  -4   5     2234.35     2142.42     18.44 o 
  -2  -4   5     5433.01     4394.82    727.15 o 
  -1  -4   5     1600.54     1846.26     21.18 o 
   0  -4   5      924.16      976.52     30.83 o 
   1  -4   5     1501.29     1828.93     23.27 o 
   2  -4   5       50.30       40.63     28.50 o 
   3  -4   5     7227.23     7275.00     33.74 o 
   4  -4   5     2149.88     2271.04     29.09 o 
   5  -4   5     5130.02     4927.17     34.90 o 
   6  -4   5    10666.14    11082.94    197.78 o 
   7  -4   5      387.96      366.48     61.66 o 
   8  -4   5     9715.25     9462.26     72.13 o 
   9  -4   5     3679.31     3726.50     76.79 o 
  10  -4   5     1275.15     1299.56     52.35 o 
  11  -4   5     3501.44     3486.83     59.34 o 
  12  -4   5      904.86      944.71     59.34 o 
 -12  -3   5     1449.68     1439.55     30.02 o 
 -11  -3   5      558.61      620.85     39.56 o 
 -10  -3   5     1545.48     1645.05     59.34 o 
  -9  -3   5      390.64      525.55     85.51 o 
  -8  -3   5      238.57      287.15     27.92 o 
  -7  -3   5     8051.05     7970.52     77.37 o 
  -6  -3   5     1918.54     1859.97     36.07 o 
  -5  -3   5     2807.23     3124.46     94.24 o 
  -4  -3   5     1930.32     2013.28     76.21 o 
  -3  -3   5    11404.50    11969.91     78.48 o 
  -2  -3   5      362.94      363.35     13.34 o 
  -1  -3   5      602.91      565.64     18.49 o 
   0  -3   5    22267.56    22502.74     55.83 o 
   1  -3   5     6107.43     6006.27     31.99 o 
   2  -3   5       15.38       26.76     22.11 o 
   3  -3   5    12250.65    12484.88    123.32 o 
   4  -3   5     5476.88     5247.12     32.58 o 
   5  -3   5       47.38      244.32     72.13 o 
   6  -3   5     2691.65     2456.02     53.52 o 
   7  -3   5     6324.14     5882.36    148.92 o 
   8  -3   5     1305.35     1241.39     40.72 o 
   9  -3   5     1226.49     1156.46     51.19 o 
  10  -3   5     4349.54     4442.02     57.01 o 
  11  -3   5      188.77      236.18     67.48 o 
  12  -3   5       18.73      -11.63     54.68 o 
 -12  -2   5     5355.34     5981.25     57.01 o 
 -11  -2   5     2233.90     2474.07    115.76 o 
 -10  -2   5     1694.23     2001.36    175.68 o 
  -9  -2   5       82.90       95.78     26.73 o 
  -8  -2   5      545.74      566.35     55.85 o 
  -7  -2   5       49.50       57.78     21.79 o 
  -6  -2   5      904.61      926.32     27.34 o 
  -5  -2   5     9182.00     9831.24    127.98 o 
  -4  -2   5     2503.28     2097.08    409.53 o 
  -3  -2   5      623.28      689.62     18.39 o 
  -2  -2   5    13133.82    13374.92    145.50 o 
  -1  -2   5    13196.44    13140.80     64.57 o 
   0  -2   5      956.97      993.16     23.53 o 
   1  -2   5    23546.55    23669.43    125.65 o 
   2  -2   5    10187.97     9933.46     41.88 o 
   3  -2   5      263.00      292.02      8.14 o 
   4  -2   5    21053.69    20396.28     47.70 o 
   5  -2   5    15840.72    15253.87     46.54 o 
   6  -2   5        1.54       68.64     29.09 o 
   7  -2   5      292.74      335.07     33.74 o 
   8  -2   5      914.87      905.16     39.56 o 
   9  -2   5      734.68      716.68     43.05 o 
  11  -2   5      805.50      794.63     52.35 o 
 -13  -1   5     3084.59     3607.83     54.68 o 
 -11  -1   5     3638.76     3800.94    173.35 o 
 -10  -1   5      583.83      598.97     26.23 o 
  -9  -1   5     2068.57     2111.03     37.23 o 
  -8  -1   5     2579.23     2489.86     57.01 o 
  -7  -1   5      150.30      173.08     16.03 o 
  -6  -1   5      135.09      182.43     18.71 o 
  -5  -1   5      588.08      607.05     26.18 o 
  -4  -1   5     3506.07     3562.51     35.26 o 
  -3  -1   5    10500.31    10837.30    818.48 o 
  -2  -1   5    13315.64    13777.78    372.30 o 
  -1  -1   5     8951.58     8812.21     17.22 o 
   0  -1   5    51845.81    50015.79    125.65 o 
   1  -1   5    20109.46    20186.52    292.61 o 
   2  -1   5     6165.88     5896.58     70.97 o 
   3  -1   5    38939.05    40007.24     57.01 o 
   4  -1   5     3168.90     3265.78     29.09 o 
   5  -1   5    10153.13    10109.14     43.05 o 
   6  -1   5     7268.96     7213.33     43.05 o 
   7  -1   5     1541.81     1421.72     34.90 o 
   8  -1   5      158.92      191.97     37.23 o 
   9  -1   5      471.81      516.57     44.21 o 
  11  -1   5     1326.22     1287.93     53.52 o 
 -13   0   5     1634.59     1563.66     36.07 o 
 -12   0   5     4179.65     3932.43    175.68 o 
 -11   0   5      314.20      302.49     33.74 o 
 -10   0   5      556.43      584.32     24.84 o 
  -9   0   5     2523.65     2548.00     62.83 o 
  -8   0   5     4363.96     4547.82    100.64 o 
  -7   0   5       31.26       44.16     24.43 o 
  -6   0   5     7945.59     8147.36    135.54 o 
  -5   0   5     7118.67     6925.21    148.34 o 
  -4   0   5     7737.18     7649.34    250.14 o 
  -3   0   5      355.42      299.16     13.56 o 
  -2   0   5    11577.43    11435.39    271.66 o 
  -1   0   5     3638.98     3514.10     77.37 o 
   0   0   5     1678.06     1590.32     15.12 o 
   1   0   5    21924.59    21087.43    249.56 o 
   2   0   5    16865.84    16710.11    302.49 o 
   3   0   5        6.92       19.48     12.22 o 
   4   0   5     6244.42     6181.78     29.09 o 
   5   0   5     6193.56     5789.28     36.07 o 
   6   0   5      723.79      613.13     31.41 o 
   7   0   5     1105.04     1149.48     34.90 o 
   9   0   5     1583.99     1598.57     46.54 o 
  10   0   5       71.35       25.60     47.70 o 
  11   0   5      803.86      950.53     54.68 o 
 -13   1   5      637.67      608.48     59.34 o 
 -12   1   5      257.94      280.39     46.54 o 
 -11   1   5     2785.80     2696.86     81.44 o 
 -10   1   5     4112.12     4079.02     45.37 o 
  -9   1   5     2923.76     2865.55     40.72 o 
  -8   1   5      486.42      527.04     36.07 o 
  -7   1   5    14854.28    15323.68    242.00 o 
  -6   1   5     5200.39     5101.69     79.11 o 
  -5   1   5     3321.41     3347.22     72.13 o 
  -4   1   5    33918.50    32131.91   1623.00 o 
  -3   1   5    10129.64     9829.91     31.41 o 
  -2   1   5     1761.62     1569.48     58.17 o 
  -1   1   5    13127.25    12553.53     44.21 o 
   0   1   5    18250.28    18003.11     44.79 o 
   1   1   5     4415.36     4317.53     20.94 o 
   2   1   5      718.63      785.61     15.12 o 
   3   1   5      321.17      398.95     15.20 o 
   4   1   5     5033.13     4732.82     22.61 o 
   5   1   5      726.20      703.25     27.34 o 
   6   1   5     4133.30     4021.38    137.29 o 
   7   1   5     1184.08     1254.63     74.46 o 
   8   1   5     1677.55     1539.23     88.42 o 
   9   1   5     2552.01     2665.44     54.68 o 
  10   1   5     3450.03     3558.97     58.17 o 
  11   1   5      150.99       58.17     55.85 o 
 -13   2   5       40.98       44.21     45.37 o 
 -12   2   5     1120.07     1077.35     55.85 o 
 -11   2   5     1603.62     1568.32    112.85 o 
 -10   2   5      804.17      788.81     34.90 o 
  -9   2   5     3845.01     3963.84     55.85 o 
  -8   2   5    19161.29    19578.38    152.41 o 
  -7   2   5      855.23      908.65     25.60 o 
  -6   2   5    29707.14    30774.17    231.52 o 
  -5   2   5    40748.77    40480.76    929.59 o 
  -4   2   5     2671.29     2995.86     30.25 o 
  -3   2   5    24089.98    24725.06   1802.75 o 
  -2   2   5    13736.73    13331.58    378.70 o 
  -1   2   5      786.19      971.47     13.96 o 
   0   2   5     3757.96     3659.02     18.62 o 
   1   2   5     1756.48     1566.12     13.96 o 
   2   2   5      228.94      226.25     31.99 o 
   3   2   5      952.45     1028.31     52.94 o 
   4   2   5      117.08       81.55     18.50 o 
   5   2   5     6128.06     6022.69     29.20 o 
   6   2   5     2212.34     2207.87     35.16 o 
   7   2   5       13.74       21.35     24.31 o 
   8   2   5     8965.62     9237.72     55.85 o 
   9   2   5     2979.99     1662.82    702.72 o 
  10   2   5     1013.51     1059.89     54.68 o 
  11   2   5     2633.56     2203.56     62.83 o 
 -13   3   5      408.38      368.81     68.64 o 
 -12   3   5      583.98      563.11     45.37 o 
 -11   3   5     4200.54     4188.39     63.99 o 
 -10   3   5      566.09      557.29     41.88 o 
  -9   3   5      265.68      265.26     33.74 o 
  -8   3   5     4282.44     4411.77    115.18 o 
  -7   3   5    12205.10    12658.24    214.07 o 
  -6   3   5      744.63      645.71     67.48 o 
  -5   3   5     1604.46     1654.41    159.39 o 
  -4   3   5    12661.76    12184.12     51.77 o 
  -3   3   5     3519.68     3300.27     37.23 o 
  -2   3   5     2417.08     2482.37     13.38 o 
  -1   3   5     3969.74     3712.07     20.36 o 
   0   3   5     2566.25     2560.66    205.35 o 
   1   3   5        0.03       29.67     13.16 o 
   2   3   5      373.25      347.11     16.85 o 
   3   3   5     3643.74     1641.61     29.09 o 
   4   3   5     7122.14     7046.52     95.98 o 
   5   3   5      141.28      171.16     23.03 o 
   6   3   5     2758.34     2757.69     30.25 o 
   7   3   5     2566.63     2508.30     79.11 o 
   8   3   5      642.50      642.22     61.66 o 
   9   3   5     3095.37     3191.02     44.21 o 
  10   3   5     1239.52     1234.41     58.17 o 
 -13   4   5     1342.63     1310.03     82.60 o 
 -12   4   5     6253.15     6461.75     52.35 o 
 -11   4   5        3.27       39.56     39.56 o 
 -10   4   5     4084.27     4002.24     37.23 o 
  -9   4   5     5748.81     5834.66     59.34 o 
  -8   4   5      181.46      197.78     31.41 o 
  -7   4   5     2236.25     2159.35     29.09 o 
  -6   4   5     1466.13     1362.39     29.09 o 
  -5   4   5     1899.66     1979.22     33.74 o 
  -4   4   5      238.17      237.44      8.61 o 
  -3   4   5      491.41      478.17     12.80 o 
  -2   4   5     7393.27     6867.85    334.49 o 
  -1   4   5     4259.70     4297.07    145.43 o 
   0   4   5     3296.67     3250.34     22.69 o 
   1   4   5    24852.47    27055.17   2367.02 o 
   2   4   5    10107.06     9453.42    346.71 o 
   3   4   5      235.33      209.83     19.32 o 
   4   4   5     9605.06     9441.54    112.85 o 
   5   4   5     2504.18     2563.14     28.79 o 
   6   4   5      973.73     1060.14     29.67 o 
   7   4   5     5422.65     5552.89     82.60 o 
   8   4   5      653.65      693.57     44.21 o 
   9   4   5      138.83      150.73     42.34 o 
  10   4   5      162.13      240.32     40.09 o 
 -13   5   5     2792.55     2575.86    165.21 o 
 -12   5   5     1018.63     1048.26     38.39 o 
 -11   5   5     8222.54     8146.41    147.76 o 
 -10   5   5     1456.87     1453.14     52.35 o 
  -9   5   5     4163.54     4165.12     87.26 o 
  -8   5   5     8236.55     8138.27     88.42 o 
  -7   5   5     3993.66     3828.88     75.62 o 
  -6   5   5     1362.88     1457.44     12.26 o 
  -5   5   5     3043.25     2973.96     24.43 o 
  -4   5   5     1567.22     1604.38     17.45 o 
  -3   5   5     1948.58     2038.02    144.85 o 
  -2   5   5       73.50       81.57     13.99 o 
  -1   5   5     6256.59     6296.46     68.64 o 
   0   5   5    15812.34    15719.25     43.05 o 
   1   5   5     2941.24     2959.62     26.18 o 
   2   5   5    14009.21    13821.15     79.70 o 
   3   5   5    14341.40    15343.79   1297.82 o 
   4   5   5      159.33      123.48     27.65 o 
   5   5   5    12519.04    11654.19     57.01 o 
   6   5   5     2758.36     2777.20    125.07 o 
   7   5   5      671.12      616.13     33.13 o 
   8   5   5     3359.58     3103.03     55.85 o 
   9   5   5     1040.10      999.44     82.60 o 
 -13   6   5     1891.73     1681.17    159.39 o 
 -12   6   5     2018.60     2053.47     75.62 o 
 -11   6   5       11.69       20.94     52.35 o 
 -10   6   5     4174.17     4038.30     48.86 o 
  -9   6   5     1047.64     1045.93     39.56 o 
  -8   6   5     1027.92      898.18     38.39 o 
  -7   6   5     1790.22     1832.77     36.65 o 
  -6   6   5     8768.78     8715.33     31.41 o 
  -5   6   5      466.59      544.94     47.12 o 
  -4   6   5     3582.59     3858.44     40.72 o 
  -3   6   5     6402.00     6569.23    397.32 o 
  -2   6   5    10793.83    11482.12    464.79 o 
  -1   6   5      488.22      485.15     27.92 o 
   0   6   5     2053.13     1613.57    645.71 o 
   1   6   5    11600.96    11397.76     35.49 o 
   2   6   5     1436.08     1417.71     46.54 o 
   3   6   5     2194.99     2351.31     39.56 o 
   4   6   5     4921.91     4981.36    114.02 o 
   5   6   5     5432.63     5751.11    571.25 o 
   6   6   5      209.11      241.41     44.79 o 
   7   6   5     3699.86     4083.28    337.40 o 
   8   6   5      706.58      877.35     83.19 o 
   9   6   5       54.69       32.53     48.90 o 
 -12   7   5     1275.48     1176.24    116.34 o 
 -11   7   5     1050.35     1042.44     66.32 o 
 -10   7   5      226.11      235.02     40.72 o 
  -9   7   5       70.75       93.08     39.56 o 
  -8   7   5     3472.23     3620.63     31.41 o 
  -7   7   5     8800.01     9122.76    146.59 o 
  -6   7   5     1486.53     1521.78     25.60 o 
  -5   7   5     2179.77     2152.81     65.15 o 
  -4   7   5     9501.24     9534.58     92.49 o 
  -3   7   5      567.97      600.16     19.01 o 
  -2   7   5     9868.31    10851.38    560.78 o 
  -1   7   5     9370.42     8757.91    483.99 o 
   0   7   5       24.30      -12.73     27.34 o 
   1   7   5     1817.45     1767.33     89.00 o 
   2   7   5     3754.43     3643.90     41.88 o 
   3   7   5     1173.50     1185.31     28.76 o 
   4   7   5      275.86      318.78     40.72 o 
   5   7   5       59.26      102.57     32.88 o 
   6   7   5     2271.01     2340.92    113.44 o 
   7   7   5     2341.85     2335.20     55.85 o 
   8   7   5      418.58      377.08     44.78 o 
 -12   8   5      163.74      165.21     63.99 o 
 -11   8   5       20.92       51.19     59.34 o 
 -10   8   5       69.55       70.97     48.86 o 
  -9   8   5      162.14      162.88     50.03 o 
  -8   8   5     1434.39     1469.33     42.47 o 
  -7   8   5      718.30      711.20     24.76 o 
  -6   8   5    13317.42    13268.02    466.54 o 
  -5   8   5     5578.62     5649.69    130.31 o 
  -4   8   5     2417.86     2348.12     32.58 o 
  -3   8   5    12808.93    13464.08    559.61 o 
  -2   8   5     9847.52    10669.31    530.53 o 
  -1   8   5     6602.86     6086.62    361.83 o 
   0   8   5    13954.83    14547.17    634.08 o 
   1   8   5     2043.92     2026.49     28.30 o 
   2   8   5      333.96      381.09     29.13 o 
   3   8   5      624.93      690.42     44.21 o 
   4   8   5      633.13      622.94     33.70 o 
   5   8   5      170.99      153.13     35.78 o 
   6   8   5      228.73      219.09     48.28 o 
   7   8   5      123.93      196.13     42.31 o 
 -11   9   5      557.49      552.63     53.52 o 
 -10   9   5        6.67       23.27     58.17 o 
  -9   9   5      637.98      645.71     32.58 o 
  -8   9   5     2947.05     2979.18     65.73 o 
  -7   9   5     3713.55     3936.63     27.15 o 
  -6   9   5     1271.78     1261.18     27.92 o 
  -5   9   5     1888.36     2013.20     38.39 o 
  -4   9   5     2888.95     2939.14     49.45 o 
  -3   9   5      149.07      205.93     31.41 o 
  -2   9   5     5000.89     5390.14    165.21 o 
  -1   9   5     3873.37     3803.19    374.63 o 
   0   9   5      515.60      580.95     28.65 o 
   1   9   5     3202.32     3318.83    197.20 o 
   2   9   5     2922.32     2844.89     49.45 o 
   3   9   5      897.15      894.27     34.90 o 
   4   9   5      255.36      275.74     53.52 o 
   5   9   5      678.10      800.86     80.86 o 
   6   9   5     3710.83     3751.73     50.00 o 
 -11  10   5      293.09      252.47    108.20 o 
 -10  10   5     2526.43     2421.12     98.89 o 
  -9  10   5     1549.52     1530.13     25.46 o 
  -8  10   5      525.38      529.49     24.26 o 
  -7  10   5     6903.63     6992.67    226.29 o 
  -6  10   5      815.47      828.35     32.55 o 
  -5  10   5       32.20      104.71     37.23 o 
  -4  10   5     1807.73     1853.26     27.48 o 
  -3  10   5      882.69      830.70     40.72 o 
  -2  10   5       19.54       -6.40     59.92 o 
  -1  10   5      148.13      196.32     44.79 o 
   0  10   5     3157.07     3257.19     34.44 o 
   1  10   5     4557.60     4254.70     53.52 o 
   2  10   5     1508.56     1499.21     47.12 o 
   3  10   5     2006.56     2040.48     39.39 o 
   4  10   5     4199.57     4123.32     45.16 o 
   5  10   5      766.85      761.64     44.40 o 
 -10  11   5      147.38      119.83     37.23 o 
  -9  11   5     1934.44     1963.99     29.62 o 
  -8  11   5     5973.35     5620.24    307.15 o 
  -7  11   5       65.98       55.08     26.65 o 
  -6  11   5     1616.03     1706.77     39.56 o 
  -5  11   5     2316.91     2337.77     30.65 o 
  -4  11   5       70.86       70.87     28.30 o 
  -3  11   5      433.58      429.01     31.67 o 
  -2  11   5      150.22      146.18     30.11 o 
  -1  11   5     2714.91     2496.30   1294.91 o 
   0  11   5      410.75      536.67     35.95 o 
   1  11   5       76.57       47.75     36.09 o 
   2  11   5     1867.20     2012.75     55.85 o 
   3  11   5     2722.40     2752.19    117.51 o 
   4  11   5       29.49      106.99     43.73 o 
  -9  12   5      688.23      715.67     29.58 o 
  -8  12   5      446.52      400.68     29.48 o 
  -7  12   5     3459.28     3457.69     43.05 o 
  -6  12   5     1429.00     1458.79     74.46 o 
  -5  12   5      405.86      457.23     46.54 o 
  -4  12   5      797.03      809.75     44.21 o 
  -3  12   5     2431.11     2685.14    131.47 o 
  -2  12   5      316.81      374.38     50.03 o 
  -1  12   5       21.04       62.80     35.61 o 
   0  12   5     1879.30     1506.97    325.18 o 
   1  12   5     1149.59     1204.95     45.37 o 
   2  12   5        2.27       45.12     45.37 o 
   3  12   5      380.25      435.12     44.33 o 
  -6  13   5       23.59       60.47     34.32 o 
  -5  13   5     2941.47     2959.67     39.74 o 
  -4  13   5     3148.54     3241.11    106.45 o 
  -3  13   5      106.60      113.25     51.71 o 
  -2  13   5     1687.31     1614.86     48.86 o 
  -1  13   5     1081.28     1158.86    110.53 o 
   0  13   5        0.17       74.01     70.39 o 
   1  13   5     1242.00     1370.82     47.52 o 
  -4  14   5      355.25      408.05     42.76 o 
  -3  14   5     3055.74     2902.89    189.64 o 
   2 -16   6     3403.44     3454.87     55.53 o 
  -2 -15   6        0.36      -32.68     48.90 o 
  -1 -15   6      329.99      359.93     48.12 o 
   0 -15   6     2961.19     3061.66     81.44 o 
   1 -15   6     1151.42     1162.14     47.72 o 
   2 -15   6      493.67      545.65     65.15 o 
   3 -15   6     3669.63     3640.20     52.24 o 
   4 -15   6      518.03      508.34     58.17 o 
   5 -15   6     1740.11     1704.61     64.90 o 
   6 -15   6     3955.26     4059.21     68.36 o 
  -4 -14   6       10.52       89.58     65.15 o 
  -3 -14   6     1239.24     1283.28     68.64 o 
  -2 -14   6     3011.25     2912.16     71.55 o 
  -1 -14   6      199.54      127.80     54.32 o 
   0 -14   6     1297.37     1313.18     82.60 o 
   1 -14   6     1214.67     1255.13     44.42 o 
   2 -14   6      828.80      881.79     43.96 o 
   3 -14   6      505.00      530.49     44.40 o 
   4 -14   6     3708.79     3641.33    132.05 o 
   5 -14   6     2832.78     2809.71     69.81 o 
   6 -14   6       25.96      -47.38     45.65 o 
   7 -14   6      497.48      502.61     50.10 o 
  -5 -13   6      636.58      572.91     59.61 o 
  -4 -13   6     5560.94     6189.93    137.29 o 
  -3 -13   6      845.68      857.73     44.01 o 
  -2 -13   6     3298.13     3214.42     58.15 o 
  -1 -13   6     7894.54     7817.43    193.13 o 
   0 -13   6      881.46      923.66     41.54 o 
   1 -13   6     1850.63     1967.12     49.45 o 
   2 -13   6     1713.25     1769.43     41.96 o 
   3 -13   6      166.74       81.96     41.11 o 
   4 -13   6      688.32      701.01     66.90 o 
   5 -13   6     1123.94     1112.66     86.09 o 
   6 -13   6      530.78      620.82     44.78 o 
   7 -13   6      801.61      730.64     65.15 o 
   8 -13   6       47.85        9.21     46.05 o 
   9 -13   6     1467.84     1379.84    134.96 o 
  -7 -12   6        6.68       28.68     47.04 o 
  -6 -12   6     1147.19     1146.85     51.21 o 
  -5 -12   6     4182.80     3898.31     62.72 o 
  -4 -12   6      163.44      176.52     47.12 o 
  -3 -12   6     7115.66     6771.38     88.42 o 
  -2 -12   6     4568.17     4367.17     91.91 o 
  -1 -12   6       67.69      131.35     65.73 o 
   0 -12   6    10693.72    10382.89    147.18 o 
   1 -12   6     4715.82     4758.44     54.36 o 
   2 -12   6        0.12        0.58     47.65 o 
   3 -12   6     3487.51     3425.17     60.50 o 
   4 -12   6     3461.34     3326.88     42.78 o 
   5 -12   6        6.58       24.89     41.39 o 
   6 -12   6      433.04      420.64     40.29 o 
   7 -12   6       20.39       73.38     41.11 o 
   8 -12   6     1317.11     1352.25     43.14 o 
   9 -12   6      902.79      876.07     65.15 o 
  -8 -11   6      740.84      804.49     47.79 o 
  -7 -11   6      444.10      527.24     47.72 o 
  -6 -11   6      264.70      329.15     42.72 o 
  -5 -11   6     2250.99     2120.02     54.91 o 
  -4 -11   6     2631.87     2768.66     48.28 o 
  -3 -11   6      591.89      531.56     40.14 o 
  -2 -11   6     1192.53     1183.03     36.91 o 
  -1 -11   6     5283.91     5165.44     74.46 o 
   0 -11   6     2242.38     2377.32     38.92 o 
   1 -11   6        9.21        2.91     34.55 o 
   2 -11   6     1504.36     1527.98     61.66 o 
   3 -11   6     2726.36     2797.92     77.95 o 
   4 -11   6        1.51       72.10     66.32 o 
   5 -11   6     3257.31     3281.58     39.46 o 
   6 -11   6     1967.03     1982.72     39.84 o 
   7 -11   6     1003.97      977.92     39.84 o 
   8 -11   6      594.45      534.02     57.01 o 
   9 -11   6     2102.92     2224.50     62.83 o 
  -9 -10   6     3345.77     3131.72     51.00 o 
  -8 -10   6       45.61       44.06     40.91 o 
  -7 -10   6     5531.03     5633.84    118.67 o 
  -6 -10   6     2889.35     2925.83     73.30 o 
  -5 -10   6       58.86       49.25     35.61 o 
  -4 -10   6      295.96      342.05     47.70 o 
  -3 -10   6     4043.35     4070.14    286.21 o 
  -2 -10   6       10.58        4.78     41.88 o 
  -1 -10   6      544.86      562.10     31.26 o 
   0 -10   6      508.36      495.22     87.26 o 
   1 -10   6     5002.27     4899.04     36.60 o 
   2 -10   6     2109.97     2023.24     42.34 o 
   3 -10   6      651.09      696.70     44.21 o 
   4 -10   6    14785.69    14891.03    374.63 o 
   5 -10   6     5099.05     5051.59     97.15 o 
   6 -10   6       38.78       22.69     33.73 o 
   7 -10   6     6624.91     6647.23    197.20 o 
   8 -10   6     6678.20     6664.19     66.32 o 
   9 -10   6      437.87      406.04     57.01 o 
  -9  -9   6      776.55      766.95     50.08 o 
  -8  -9   6     6380.69     6265.51     56.66 o 
  -7  -9   6     1924.24     1895.64     46.30 o 
  -6  -9   6     3846.53     3864.93     50.50 o 
  -5  -9   6     3572.56     3538.69     88.42 o 
  -4  -9   6      706.43      674.80     35.30 o 
  -3  -9   6     3877.04     3959.94    293.19 o 
  -2  -9   6     2302.92     2157.38     37.81 o 
  -1  -9   6      142.01      139.76     28.30 o 
   0  -9   6      436.27      470.90     38.39 o 
   1  -9   6       11.09       34.36     41.88 o 
   2  -9   6     5751.77     5912.60    258.87 o 
   3  -9   6    14631.80    14168.72     43.96 o 
   4  -9   6     1176.41     1180.29     39.54 o 
   5  -9   6    11471.32    11237.15    163.46 o 
   6  -9   6     3896.74     3833.96     76.21 o 
   7  -9   6      197.61      195.46     47.70 o 
   8  -9   6     4570.46     4502.52     58.17 o 
   9  -9   6     5247.48     5336.70     63.99 o 
  10  -9   6      215.39      196.62     45.37 o 
  11  -9   6     3103.11     3150.60     66.32 o 
 -10  -8   6      933.22      990.88     42.21 o 
  -9  -8   6      316.53      360.91     36.44 o 
  -8  -8   6        7.49       -7.64     39.90 o 
  -7  -8   6     1132.33     1113.60     35.51 o 
  -6  -8   6     3065.72     2972.12     34.92 o 
  -5  -8   6      373.88      454.69     48.28 o 
  -4  -8   6      993.18      947.76     30.19 o 
  -3  -8   6     3722.87     3750.03    212.33 o 
  -2  -8   6      937.04      912.65     25.46 o 
  -1  -8   6     3418.60     3370.49     39.56 o 
   0  -8   6     1101.73      990.11     66.32 o 
   1  -8   6     7307.01     7923.36    303.66 o 
   2  -8   6       22.49       56.44     54.10 o 
   3  -8   6     5455.60     5349.35    167.54 o 
   4  -8   6     7615.44     7843.66    129.72 o 
   5  -8   6      708.86      739.34     28.37 o 
   6  -8   6     1993.27     1961.56     45.37 o 
   7  -8   6     7607.71     7625.19     57.01 o 
   8  -8   6      343.16      417.68     48.86 o 
   9  -8   6      292.24      245.49     51.19 o 
  10  -8   6     2675.81     2595.64    122.16 o 
  11  -8   6     1133.71     1249.54     66.32 o 
 -11  -7   6      344.23      395.10     36.44 o 
 -10  -7   6      408.22      474.61     39.50 o 
  -9  -7   6      360.79      199.16    166.95 o 
  -8  -7   6      316.21      370.94     32.66 o 
  -7  -7   6     1295.39     1334.08     43.63 o 
  -6  -7   6       16.14       42.41     29.42 o 
  -5  -7   6       32.12       52.67     26.81 o 
  -4  -7   6    10461.34    10071.62     42.89 o 
  -3  -7   6     3076.10     3456.87    236.76 o 
  -2  -7   6    13871.06    14295.07     36.60 o 
  -1  -7   6     6457.45     6080.46     65.73 o 
   0  -7   6      772.12      820.56     23.44 o 
   1  -7   6     4940.92     4582.31     27.55 o 
   2  -7   6    22546.29    22671.96     43.51 o 
   3  -7   6      371.28      384.18     29.14 o 
   4  -7   6     5898.76     6088.43     42.47 o 
   5  -7   6     1131.88     1146.24     30.83 o 
   6  -7   6       12.12       24.43     38.39 o 
   7  -7   6      164.28      121.00     82.60 o 
   8  -7   6      382.54      406.04     43.05 o 
   9  -7   6     2257.67     2237.30     39.56 o 
  10  -7   6     1403.93     1285.60     36.07 o 
  11  -7   6        4.74      -20.94     54.68 o 
 -11  -6   6     2090.43     2214.57     51.77 o 
 -10  -6   6      468.97      490.93     33.16 o 
  -9  -6   6      480.53      492.62     37.23 o 
  -8  -6   6       14.69       18.93     28.63 o 
  -7  -6   6     2306.94     2355.06     44.79 o 
  -6  -6   6      666.21      711.25     41.88 o 
  -5  -6   6     8526.21     8302.68    164.05 o 
  -4  -6   6      194.83      141.16     33.16 o 
  -3  -6   6    25473.68    28437.47   1183.80 o 
  -2  -6   6    10272.75    10114.61     42.11 o 
  -1  -6   6     1243.04     1187.18     27.92 o 
   0  -6   6    39379.51    43676.43   2817.85 o 
   1  -6   6     4957.10     4712.09     25.90 o 
   2  -6   6     5439.02     5803.51     42.47 o 
   3  -6   6    36100.96    37099.96    280.97 o 
   4  -6   6     5186.84     5145.91     27.97 o 
   5  -6   6      714.36      672.47     33.74 o 
   6  -6   6     1264.45     1192.53     37.23 o 
   7  -6   6      803.72      783.00     40.72 o 
   8  -6   6     1008.95      943.55     37.23 o 
   9  -6   6      425.75      442.11     47.70 o 
  10  -6   6     1395.76     1405.44     67.48 o 
  11  -6   6     2877.13     2936.52     69.81 o 
 -11  -5   6     2055.72     2170.52     84.35 o 
 -10  -5   6       49.29       31.91     30.96 o 
  -9  -5   6     1206.01     1273.00     28.16 o 
  -8  -5   6     8521.23     8676.81     91.91 o 
  -7  -5   6     1968.07     2007.54     25.83 o 
  -6  -5   6      419.18      469.57     22.58 o 
  -5  -5   6    12800.54    12810.76    260.61 o 
  -4  -5   6     2813.43     2858.28     27.34 o 
  -3  -5   6       25.46       85.42     53.52 o 
  -2  -5   6    13674.38    13667.10    206.51 o 
  -1  -5   6    10294.97    10316.93     36.34 o 
   0  -5   6       72.66       83.17     18.17 o 
   1  -5   6     5465.71     5346.39     71.55 o 
   2  -5   6    17893.53    18427.51     36.65 o 
   3  -5   6     2896.12     2906.86     22.21 o 
   4  -5   6      785.72      656.18     29.09 o 
   5  -5   6     3112.90     2963.28     36.07 o 
   6  -5   6     4547.39     4467.61     76.79 o 
   7  -5   6        8.06       80.28     38.39 o 
   8  -5   6     2391.42     2285.00     47.70 o 
   9  -5   6     1963.31     1847.54     60.50 o 
  10  -5   6      250.93      233.85     58.17 o 
  11  -5   6     2320.52     2283.83     60.50 o 
 -12  -4   6     1118.11     1130.72     46.54 o 
 -11  -4   6       65.96      110.56     36.65 o 
 -10  -4   6     1169.10     1234.57     27.92 o 
  -9  -4   6     2066.20     2105.29     38.98 o 
  -8  -4   6      574.72      626.10     37.81 o 
  -7  -4   6    10374.39    10050.96    169.86 o 
  -6  -4   6    14158.38    14442.89    244.32 o 
  -5  -4   6      355.50      307.73     41.88 o 
  -4  -4   6    10991.42    11243.27    413.60 o 
  -3  -4   6     3999.51     4269.18    243.16 o 
  -2  -4   6     2040.97     2168.70     22.11 o 
  -1  -4   6     4204.34     4249.99    151.83 o 
   0  -4   6      887.75     1239.08     20.36 o 
   1  -4   6      491.20      382.10     17.62 o 
   2  -4   6     4066.93     4517.23     79.11 o 
   3  -4   6     7186.33     7677.55     91.91 o 
   4  -4   6    11765.19    12202.17    219.89 o 
   5  -4   6     2403.22     2393.20      9.31 o 
   6  -4   6     1592.08     1792.86     65.15 o 
   7  -4   6     8892.71     8703.70     98.89 o 
   8  -4   6      518.79      549.14     57.01 o 
   9  -4   6     6089.38     6052.22     67.48 o 
  10  -4   6     3620.38     3641.57    107.04 o 
  11  -4   6      358.70      393.24     55.85 o 
 -12  -3   6      883.23      918.30     28.65 o 
 -11  -3   6     4678.39     4639.81     41.60 o 
 -10  -3   6     2874.22     2790.58     34.39 o 
  -9  -3   6     2774.74     2780.81     29.01 o 
  -8  -3   6    16542.84    16653.82     47.12 o 
  -7  -3   6     4486.68     4471.35    129.14 o 
  -6  -3   6     5868.13     5988.99     37.85 o 
  -5  -3   6    13514.67    14095.43     98.44 o 
  -4  -3   6     1792.12     2122.07    112.27 o 
  -3  -3   6     8907.50     9088.96    144.27 o 
  -2  -3   6      841.54      794.87     21.80 o 
  -1  -3   6     5000.27     5536.21     86.68 o 
   0  -3   6     1348.59     1394.49     35.48 o 
   1  -3   6      767.65      945.23     17.88 o 
   2  -3   6       30.84       60.50     37.23 o 
   3  -3   6    10919.96    11836.85    152.41 o 
   4  -3   6      867.46     1014.52     10.47 o 
   5  -3   6     8297.43     8097.55     57.01 o 
   6  -3   6    12447.50    12071.86     97.73 o 
   7  -3   6      149.81      162.88     61.66 o 
   8  -3   6     7312.64     7138.87     54.68 o 
   9  -3   6     6499.05     6574.60     94.24 o 
  10  -3   6     1872.35     1959.23     55.85 o 
  11  -3   6     3683.99     3677.64     65.15 o 
 -12  -2   6     1986.03     1918.51     39.56 o 
 -11  -2   6     2476.19     2404.79     48.28 o 
 -10  -2   6     1446.78     1408.82     28.76 o 
  -9  -2   6      121.88       94.31     25.90 o 
  -8  -2   6     1464.24     1583.45     28.48 o 
  -7  -2   6     5746.05     5886.78     42.77 o 
  -6  -2   6     3563.43     3493.37    103.55 o 
  -5  -2   6     1271.01     1404.35     37.81 o 
  -4  -2   6      787.15      636.72     17.67 o 
  -3  -2   6     4665.72     4878.29    108.78 o 
  -2  -2   6     2438.34     2404.27     68.06 o 
  -1  -2   6     8628.41     8935.81     95.09 o 
   0  -2   6     7906.82     7764.07     77.37 o 
   1  -2   6     6278.82     6429.56     16.14 o 
   2  -2   6     7874.23     8030.07     94.24 o 
   3  -2   6     8617.79     8158.05     65.15 o 
   4  -2   6     2390.08     2358.29     27.92 o 
   5  -2   6     3021.37     3239.02     61.66 o 
   6  -2   6     4346.88     4117.42     38.39 o 
   7  -2   6     2124.28     2082.56     37.23 o 
   8  -2   6        1.58       47.70     40.72 o 
   9  -2   6     3987.23     4097.64     52.35 o 
  11  -2   6      457.74      454.91     55.85 o 
 -13  -1   6      988.23     1063.38     44.21 o 
 -12  -1   6     5931.04     6609.51     53.52 o 
 -11  -1   6     2246.66     2294.31     73.88 o 
 -10  -1   6     3840.82     3884.73    214.07 o 
  -9  -1   6     4236.59     4396.71    305.40 o 
  -8  -1   6       33.12       49.41     19.22 o 
  -7  -1   6       33.49       25.00     20.14 o 
  -6  -1   6     1004.81      976.15     29.09 o 
  -5  -1   6     7583.76     8236.81    220.47 o 
  -4  -1   6     5747.91     6051.42     29.56 o 
  -3  -1   6      286.17      285.71     15.90 o 
  -2  -1   6     4250.19     4307.75    134.38 o 
  -1  -1   6     4028.41     4129.39     17.85 o 
   0  -1   6      524.54      534.88     14.01 o 
   1  -1   6    18551.76    18472.17    241.41 o 
   2  -1   6     9523.75     9117.06    180.33 o 
   3  -1   6      148.28       89.08     10.47 o 
   4  -1   6    23670.44    23727.21     53.52 o 
   5  -1   6    11960.34    11794.96     46.54 o 
   6  -1   6      439.69      390.92     32.58 o 
   7  -1   6      325.91      259.45     36.07 o 
   8  -1   6     3107.32     3009.82     86.09 o 
   9  -1   6       10.90       13.96     44.21 o 
  11  -1   6      503.08      472.36     58.17 o 
 -13   0   6     2230.90     2353.64    160.55 o 
 -12   0   6      988.87      938.90     66.32 o 
 -11   0   6     4407.80     4022.02    154.74 o 
 -10   0   6      387.04      406.71     33.74 o 
  -9   0   6      936.63      955.99     29.60 o 
  -8   0   6     2581.17     2556.15     79.11 o 
  -7   0   6      101.85      106.95     19.78 o 
  -6   0   6      214.90      211.40     25.60 o 
  -5   0   6     1336.63     1452.04     38.39 o 
  -4   0   6     3836.24     3887.98     36.65 o 
  -3   0   6    14574.57    14614.53    275.74 o 
  -2   0   6     2884.24     2719.73     47.70 o 
  -1   0   6    10395.33    10013.14     31.99 o 
   0   0   6    49092.97    46579.43    614.30 o 
   1   0   6     3948.71     3735.81     20.94 o 
   2   0   6     4375.85     4167.45     25.60 o 
   3   0   6    36712.12    36049.21     33.74 o 
   4   0   6     1606.91     1584.89      8.79 o 
   5   0   6    13771.18    13598.30     48.86 o 
   6   0   6     2403.98     2342.01     36.07 o 
   7   0   6     2138.62     2083.72     40.72 o 
   9   0   6      786.94      830.70     47.70 o 
  10   0   6       67.96       -3.49     51.19 o 
  11   0   6      385.68      435.13     59.34 o 
 -13   1   6      229.15      245.49     67.48 o 
 -12   1   6     3783.23     3837.03    102.38 o 
 -11   1   6      418.94      473.52     34.90 o 
 -10   1   6     1068.33     1061.06     58.17 o 
  -9   1   6     1603.06     1640.45     33.74 o 
  -8   1   6     2265.86     2282.67     33.74 o 
  -7   1   6       39.02       65.15     25.60 o 
  -6   1   6     6583.59     6789.84    210.58 o 
  -5   1   6     7549.24     8245.30    295.51 o 
  -4   1   6      475.27      482.83     24.43 o 
  -3   1   6     4084.14     3949.88     26.76 o 
  -2   1   6    11924.40    11014.49    271.08 o 
  -1   1   6     3876.43     3840.00    119.83 o 
   0   1   6     6375.44     6028.57     19.10 o 
   1   1   6    12776.79    12100.95     70.97 o 
   2   1   6    13796.83    13467.55     43.63 o 
   3   1   6      391.24      355.93     23.85 o 
   4   1   6     7483.53     7372.73     39.56 o 
   5   1   6     7005.14     6764.13     74.46 o 
   6   1   6     1037.27      950.83     30.08 o 
   7   1   6     1607.65     1552.03     41.88 o 
   8   1   6     3238.74     3390.27     51.19 o 
   9   1   6      877.80      959.84     50.03 o 
  10   1   6        6.31       63.99     52.35 o 
  11   1   6     1576.26     1731.20     63.99 o 
 -13   2   6      961.39      906.32    111.69 o 
 -12   2   6      579.63      586.37     63.99 o 
 -11   2   6      533.09      546.82     39.56 o 
 -10   2   6     5398.19     5292.49     60.50 o 
  -9   2   6       53.34       58.17     50.03 o 
  -8   2   6     1167.81     1203.00     32.58 o 
  -7   2   6    13826.73    13891.48    209.42 o 
  -6   2   6     1166.40     1152.97     23.27 o 
  -5   2   6     7985.86     8033.56    208.26 o 
  -4   2   6    38014.30    35320.90   1213.47 o 
  -3   2   6     2386.70     2211.70     19.78 o 
  -2   2   6    13075.70    13400.83     82.60 o 
  -1   2   6    10975.85    10394.73    394.41 o 
   0   2   6     4956.68     4773.80     97.73 o 
   1   2   6      754.11      708.54     19.78 o 
   2   2   6     2642.74     2610.82     17.67 o 
   3   2   6     1113.91     1034.00     18.50 o 
   4   2   6     2380.37     2383.95     22.61 o 
   5   2   6        1.33       33.57     22.69 o 
   6   2   6     5244.04     5310.99     32.88 o 
   7   2   6     2542.90     2496.35     36.07 o 
   8   2   6       57.97       -5.82     48.86 o 
   9   2   6     3547.49     3579.91     57.01 o 
  10   2   6     2985.62     3056.36     61.66 o 
 -13   3   6      129.88      136.12     50.03 o 
 -12   3   6       86.11      105.87     41.88 o 
 -11   3   6       38.19       62.83     51.19 o 
 -10   3   6        1.86       33.74     45.37 o 
  -9   3   6     2217.14     2230.32     61.66 o 
  -8   3   6     8179.62     8347.69    110.53 o 
  -7   3   6        0.41       12.80     31.41 o 
  -6   3   6    11766.86    12123.05    364.16 o 
  -5   3   6    11293.71    10667.59     68.64 o 
  -4   3   6      313.38      334.45     13.38 o 
  -3   3   6    37484.84    36528.89   2535.14 o 
  -2   3   6     3878.61     3913.49    105.87 o 
  -1   3   6     2996.08     3233.23     81.44 o 
   0   3   6    14690.16    13630.83    608.48 o 
   1   3   6     3920.17     3799.83     85.51 o 
   2   3   6       33.14       29.67     27.34 o 
   3   3   6      512.41      510.77     19.74 o 
   4   3   6     1250.60     1188.83     23.44 o 
   5   3   6     2092.73     2060.98     26.73 o 
   6   3   6     1593.35     1537.73     44.79 o 
   7   3   6      323.07      311.88     49.45 o 
   8   3   6     8433.17     4090.94   2186.11 o 
   9   3   6     2220.33     2085.75    356.01 o 
  10   3   6      527.45      642.22     60.50 o 
 -13   4   6      431.09      359.50     73.30 o 
 -12   4   6      477.36      444.43     34.90 o 
 -11   4   6     3026.34     2978.41     48.86 o 
 -10   4   6      804.51      789.98     62.83 o 
  -9   4   6       49.33       73.30     43.05 o 
  -8   4   6     2872.40     2816.69    112.85 o 
  -7   4   6     3783.29     3847.50    218.73 o 
  -6   4   6      662.00      638.73     30.25 o 
  -5   4   6      652.11      573.45      9.85 o 
  -4   4   6     7200.33     7168.01    250.72 o 
  -3   4   6      893.27      886.47     41.30 o 
  -2   4   6     5781.40     5979.93    294.93 o 
  -1   4   6    10290.24    10360.44     30.25 o 
   0   4   6     7150.40     7197.97    140.78 o 
   1   4   6      284.00      305.71     30.25 o 
   2   4   6     3875.94     3402.90    104.13 o 
   3   4   6     3586.48     3354.06    176.84 o 
   4   4   6     1543.84     1544.79     25.90 o 
   5   4   6       87.22       66.48     26.73 o 
   6   4   6     5988.14     6075.74     87.84 o 
   7   4   6     1471.73     1438.24     35.35 o 
   8   4   6      873.33      845.52     43.69 o 
   9   4   6     3166.90     3124.87    205.93 o 
 -13   5   6     2292.86     2009.26    188.48 o 
 -12   5   6     5000.64     4663.07    209.42 o 
 -11   5   6        7.51      -11.63     45.37 o 
 -10   5   6     5415.70     5346.01    105.87 o 
  -9   5   6     6110.77     6009.17     76.79 o 
  -8   5   6      421.07      464.21     45.37 o 
  -7   5   6     4251.33     4216.31     75.62 o 
  -6   5   6     2754.06     2745.82     20.94 o 
  -5   5   6      237.95      272.42      9.87 o 
  -4   5   6     1846.09     1947.01     31.41 o 
  -3   5   6     9664.66     9534.40     31.41 o 
  -2   5   6     9039.52     8974.90    103.55 o 
  -1   5   6     2636.20     2659.86     86.68 o 
   0   5   6      341.32      326.88     17.67 o 
   1   5   6    16909.14    16865.34    187.31 o 
   2   5   6     1127.19     1085.22     97.73 o 
   3   5   6     2505.26     2746.79    240.83 o 
   4   5   6     7825.36     7555.38     50.03 o 
   5   5   6     2863.97     2805.07     58.75 o 
   6   5   6     1494.53     1502.21     32.78 o 
   7   5   6     5165.80     4842.29    269.92 o 
   8   5   6      893.99      824.58     32.42 o 
   9   5   6       44.39       32.46     40.09 o 
 -12   6   6      938.94      878.40    100.06 o 
 -11   6   6     7504.37     7394.83    182.66 o 
 -10   6   6      866.59      859.78     47.70 o 
  -9   6   6     3045.12     3251.82    172.19 o 
  -8   6   6    12241.17    12273.14    204.77 o 
  -7   6   6     3014.26     3111.37     19.50 o 
  -6   6   6      803.65      770.20     18.62 o 
  -5   6   6     1141.87     1133.26     14.38 o 
  -4   6   6      223.64      215.54     13.41 o 
  -3   6   6       25.02       44.79     15.63 o 
  -2   6   6       88.93      175.84     20.79 o 
  -1   6   6     1873.91     1680.33     68.06 o 
   0   6   6    10795.78    10850.85    246.65 o 
   1   6   6      603.89      574.95     45.96 o 
   2   6   6     9487.24     8659.71    586.96 o 
   3   6   6     9900.17     9842.62    241.41 o 
   4   6   6        1.62       -7.83     30.65 o 
   5   6   6     7117.62     7865.51    670.14 o 
   6   6   6     3419.78     3747.19    282.72 o 
   7   6   6      524.17      535.86     42.08 o 
   8   6   6     1500.38     1610.69    215.82 o 
 -12   7   6     1529.89     1535.74     66.32 o 
 -11   7   6      253.03      200.11     23.27 o 
 -10   7   6     1689.53     1727.71    107.04 o 
  -9   7   6     2772.31     2721.29     69.81 o 
  -8   7   6      135.47      223.38     41.88 o 
  -7   7   6     3365.56     3442.62     29.09 o 
  -6   7   6      440.48      430.61     15.20 o 
  -5   7   6     1595.89     1660.23     27.92 o 
  -4   7   6     1394.92     1374.00     19.78 o 
  -3   7   6     1972.37     2162.48     21.70 o 
  -2   7   6     1441.65     1432.41    102.38 o 
  -1   7   6      237.23      271.60     20.87 o 
   0   7   6     2682.81     2610.92     25.00 o 
   1   7   6     6786.29     7066.89    270.50 o 
   2   7   6      519.16      514.68     29.67 o 
   3   7   6     1495.88     1468.73     30.25 o 
   4   7   6     2710.34     2729.65     45.96 o 
   5   7   6     1084.78     1058.17     35.78 o 
   6   7   6       47.50       40.08     37.43 o 
   7   7   6     4587.65     4445.51     68.64 o 
   8   7   6      342.09      325.28     47.04 o 
 -12   8   6      687.66      659.67    110.53 o 
 -11   8   6      377.80      345.54     82.60 o 
 -10   8   6      446.03      430.47     46.54 o 
  -9   8   6      540.89      477.01     47.70 o 
  -8   8   6     1809.88     1749.81     47.70 o 
  -7   8   6     1903.85     1888.13     56.43 o 
  -6   8   6     5595.53     5608.86     25.46 o 
  -5   8   6      592.87      588.41     19.54 o 
  -4   8   6     3480.91     3377.96     91.91 o 
  -3   8   6      177.32      273.34     23.35 o 
  -2   8   6     6357.17     5988.79    488.65 o 
  -1   8   6     7045.05     7085.18     31.60 o 
   0   8   6       87.21       90.42     25.67 o 
   1   8   6     1576.95     1491.03     95.40 o 
   2   8   6      996.71      991.23     69.22 o 
   3   8   6       14.22       13.96     47.70 o 
   4   8   6      259.15      300.99     33.25 o 
   5   8   6      107.43      201.05     70.97 o 
   6   8   6      196.25      297.82     39.89 o 
   7   8   6      765.80      672.64     44.83 o 
 -11   9   6       19.53       43.05     44.21 o 
 -10   9   6      123.20      134.96     59.34 o 
  -8   9   6     1107.89     1201.73     26.33 o 
  -7   9   6       52.48      121.82     23.18 o 
  -6   9   6     5035.77     5165.72     78.53 o 
  -5   9   6     1043.96     1145.82     27.60 o 
  -4   9   6     1102.50     1096.96     68.64 o 
  -3   9   6     9052.27    10212.63     80.86 o 
  -2   9   6     1706.17     1689.22    111.11 o 
  -1   9   6     2166.05     1957.76    202.44 o 
   0   9   6     8472.83     8311.48     39.74 o 
   1   9   6      250.40      300.11     38.39 o 
   2   9   6     1854.95     1881.55     34.44 o 
   3   9   6     2496.92     2552.81     42.47 o 
   4   9   6       81.95      117.49     36.91 o 
   5   9   6       73.08      137.59     40.21 o 
   6   9   6      385.79      453.74     61.66 o 
 -10  10   6      109.56       91.91     54.68 o 
  -9  10   6      321.84      303.36     31.41 o 
  -8  10   6     1919.53     1991.23     68.06 o 
  -7  10   6     3307.77     3291.33     27.93 o 
  -6  10   6      421.97      382.23     23.85 o 
  -5  10   6      561.75      627.09     32.58 o 
  -4  10   6     1926.20     2023.83    164.05 o 
  -3  10   6       16.74      -33.74     45.37 o 
  -2  10   6     3407.45     3218.29    340.31 o 
  -1  10   6      844.61      839.13     45.96 o 
   0  10   6        8.62       -6.98     43.63 o 
   1  10   6     3076.50     3371.47    118.67 o 
   2  10   6     3378.34     3570.81    137.87 o 
   3  10   6        4.49      -59.59     40.72 o 
   4  10   6     1210.07     1172.42     42.22 o 
   5  10   6      921.30      420.00     65.15 o 
 -10  11   6     2839.00     2899.29     43.05 o 
  -9  11   6      952.65      913.84     28.50 o 
  -8  11   6      337.23      321.04     25.46 o 
  -7  11   6     3739.14     3867.28     47.70 o 
  -6  11   6      398.14      402.65     26.81 o 
  -5  11   6      276.06      285.04     37.23 o 
  -4  11   6      810.23      901.60     68.06 o 
  -3  11   6      938.26      905.26     34.32 o 
  -1  11   6       99.71       58.17     44.21 o 
   0  11   6     1513.95     1561.53     37.42 o 
   1  11   6     1926.59     1977.62     39.46 o 
   2  11   6      341.89      353.98     51.62 o 
   3  11   6     1684.63     1662.70     44.22 o 
   4  11   6     2276.74     1868.93    653.27 o 
  -8  12   6     3157.66     3068.95     59.34 o 
  -7  12   6      320.03      218.73     38.39 o 
  -6  12   6     2240.49     2294.36     33.13 o 
  -5  12   6     1079.53      681.63    470.61 o 
  -4  12   6       39.88       69.15     40.72 o 
  -3  12   6      362.64      441.96     87.84 o 
  -2  12   6      255.18      280.02     46.54 o 
  -1  12   6      417.43      427.79    116.34 o 
   0  12   6      274.65      279.04     38.43 o 
   1  12   6       47.74       22.05     49.83 o 
   2  12   6      833.59      910.99     55.40 o 
  -7  13   6     1924.00     1770.76     54.68 o 
  -6  13   6     1577.82     1583.62     51.77 o 
  -5  13   6      297.92      309.24     36.20 o 
  -3  13   6     1290.75     1209.97     61.66 o 
  -2  13   6      250.55      328.86     44.21 o 
  -1  13   6      322.53      309.48     52.35 o 
   0  13   6      544.69      556.02     43.04 o 
  -2 -15   7      489.47      495.55     63.04 o 
  -1 -15   7      930.38     1025.41     48.94 o 
   0 -15   7      130.63      172.07     48.52 o 
   1 -15   7      965.98     1023.99     47.69 o 
   2 -15   7     3939.46     3786.84    160.55 o 
   3 -15   7      182.15      179.80     61.08 o 
   4 -15   7     4518.11     4388.73     52.63 o 
   5 -15   7     2235.40     2263.24     52.65 o 
   6 -15   7      150.76      137.29     67.48 o 
  -4 -14   7      448.39      470.63     51.65 o 
  -3 -14   7      392.16      414.54     45.22 o 
  -2 -14   7      185.25      108.43     44.40 o 
  -1 -14   7      320.09      298.26     45.16 o 
   0 -14   7     1763.04     1772.60     46.05 o 
   1 -14   7     1287.28     1312.36     66.32 o 
   2 -14   7      117.04      169.86     60.50 o 
   3 -14   7     4528.80     4345.93    141.36 o 
   4 -14   7      372.79      317.52     45.22 o 
   5 -14   7     4406.16     4421.75     62.24 o 
   6 -14   7     3974.83     4122.82     69.06 o 
   7 -14   7      447.27      527.84     52.12 o 
  -5 -13   7      736.19      822.22     51.37 o 
  -4 -13   7       75.41       50.56     69.81 o 
  -3 -13   7     1332.54     1267.42     66.90 o 
  -2 -13   7     1941.43     1901.29    107.04 o 
  -1 -13   7      100.25       79.29     42.31 o 
   0 -13   7     3932.95     3747.74    114.60 o 
   1 -13   7      864.39      869.07     51.19 o 
   2 -13   7        7.89       35.29     50.05 o 
   3 -13   7     1171.33     1213.93     43.60 o 
   4 -13   7     7716.46     7442.75     51.37 o 
   5 -13   7      708.72      684.50     46.87 o 
   6 -13   7      358.32      369.56     46.81 o 
   7 -13   7     1032.79     1014.94     83.77 o 
   8 -13   7     1832.23     1907.28     50.10 o 
  -7 -12   7      614.57      639.86     60.50 o 
  -6 -12   7      322.75      335.07    103.55 o 
  -5 -12   7      447.50      462.50     50.04 o 
  -4 -12   7     7844.42     8458.21     82.60 o 
  -3 -12   7     1958.72     1724.32    159.97 o 
  -2 -12   7     2312.57     2204.61     70.39 o 
  -1 -12   7    11308.10    10745.60     51.41 o 
   0 -12   7      970.63      992.60     41.04 o 
   1 -12   7     3596.88     3481.87     42.36 o 
   2 -12   7     5071.29     5070.27     44.42 o 
   3 -12   7      544.66      486.57     38.25 o 
   4 -12   7      712.49      756.68     42.47 o 
   5 -12   7     1142.18     1104.52     52.86 o 
   6 -12   7      638.45      703.75     57.01 o 
   7 -12   7      322.32      415.86     42.31 o 
   8 -12   7      397.78      454.91     60.50 o 
   9 -12   7     1120.75     1199.51     67.48 o 
  -8 -11   7     1051.57      993.58     53.07 o 
  -7 -11   7       23.90       34.85     42.19 o 
  -6 -11   7     2281.47     2310.68     52.96 o 
  -5 -11   7     2964.22     3121.25    180.33 o 
  -4 -11   7      153.25      178.82     89.00 o 
  -3 -11   7     7071.65     6697.70     44.83 o 
  -2 -11   7     4109.80     4032.77    114.60 o 
  -1 -11   7     2189.69     2120.77     67.48 o 
   0 -11   7     9785.31     9726.70     57.24 o 
   1 -11   7     3857.64     3869.56     39.46 o 
   2 -11   7     2910.20     2832.50     59.92 o 
   3 -11   7     4235.42     4445.77    209.42 o 
   4 -11   7     2442.46     2465.82     38.19 o 
   5 -11   7      167.55      130.51     37.43 o 
   6 -11   7     2236.84     2251.17     91.33 o 
   7 -11   7       53.56       77.98     39.07 o 
   8 -11   7     1078.39     1182.06     59.34 o 
   9 -11   7      995.45      843.49    123.32 o 
  10 -11   7      893.66      886.54     67.48 o 
  -8 -10   7     1180.11     1176.94     47.39 o 
  -7 -10   7     2238.55     2211.88     52.23 o 
  -6 -10   7      247.36      213.75     40.52 o 
  -5 -10   7      408.22      366.17     48.28 o 
  -4 -10   7     3368.83     3520.84    122.16 o 
  -3 -10   7      466.56      424.19     57.59 o 
  -2 -10   7      275.35      221.37     43.05 o 
  -1 -10   7     2502.45     2545.89     34.90 o 
   0 -10   7     1191.00     1090.14     32.49 o 
   1 -10   7      184.94      193.13     44.21 o 
   2 -10   7     1648.37     1720.47     76.21 o 
   3 -10   7     2335.00     2226.16     34.96 o 
   4 -10   7      198.50      228.28     67.01 o 
   5 -10   7     5908.15     5777.30    127.40 o 
   6 -10   7     2247.68     2208.45     38.25 o 
   7 -10   7      604.44      574.74     53.52 o 
   8 -10   7     2155.94     2148.88     59.34 o 
   9 -10   7     4649.68     4718.92     66.32 o 
  10 -10   7      619.50      601.50     63.99 o 
  -9  -9   7     6962.93     6870.36    150.08 o 
  -8  -9   7      256.64      274.38     51.44 o 
  -7  -9   7     6684.60     6628.97    121.58 o 
  -6  -9   7      713.87      702.72     59.34 o 
  -5  -9   7       13.70      -18.62     33.51 o 
  -4  -9   7     3452.90     3637.83    235.01 o 
  -3  -9   7     1268.05     1207.73     33.75 o 
  -2  -9   7       42.78       71.58     40.72 o 
  -1  -9   7      453.98      332.63     35.58 o 
   0  -9   7      271.18      270.58     28.76 o 
   1  -9   7      643.74      656.52     31.41 o 
   2  -9   7     1276.90     1223.55     45.96 o 
   3  -9   7      706.85      619.05     70.97 o 
   4  -9   7     9087.74     9108.35    280.39 o 
   5  -9   7     4377.27     4420.47     36.99 o 
   6  -9   7     2164.05     2158.27     90.75 o 
   7  -9   7     6823.15     6659.54     61.66 o 
   8  -9   7     4119.38     4083.68     60.50 o 
   9  -9   7     1650.65     1581.12     59.34 o 
  10  -9   7     3416.75     3386.78     65.15 o 
 -10  -8   7     2587.71     2691.65     86.64 o 
  -9  -8   7      963.63     1027.12     36.89 o 
  -8  -8   7     7371.18     7206.42     46.11 o 
  -7  -8   7     1099.20     1103.37     60.73 o 
  -6  -8   7      881.65      866.10     38.98 o 
  -5  -8   7     9925.50     9860.65    286.79 o 
  -4  -8   7      142.86      108.67     30.41 o 
  -3  -8   7     1690.04     1693.39     39.56 o 
  -2  -8   7     1654.39     1627.66     92.49 o 
  -1  -8   7      502.41      505.20     25.50 o 
   0  -8   7      602.35      635.66     32.85 o 
   1  -8   7      213.95      185.10     26.65 o 
   2  -8   7     1787.21     1740.94     34.12 o 
   3  -8   7    11203.70    11064.32     53.52 o 
   4  -8   7      920.05      933.66     28.79 o 
   5  -8   7     9150.09     8968.00     78.53 o 
   6  -8   7     5856.85     5839.31     54.68 o 
   7  -8   7     2243.65     2210.54     50.03 o 
   8  -8   7     6547.70     6663.03     62.83 o 
   9  -8   7     5659.60     5527.51     63.99 o 
  10  -8   7       19.62       62.83     53.52 o 
 -10  -7   7     1139.87     1219.51     50.03 o 
  -9  -7   7     1395.17     1506.23     51.19 o 
  -8  -7   7      443.88      409.20     32.28 o 
  -7  -7   7     1653.91     1612.04     33.77 o 
  -6  -7   7     4664.15     4560.49     37.13 o 
  -5  -7   7       13.22       27.82     29.42 o 
  -4  -7   7     1357.11     1505.64    119.25 o 
  -3  -7   7     7996.79     7943.80     62.83 o 
  -2  -7   7     3413.82     3630.36     36.07 o 
  -1  -7   7      722.93      836.44     22.99 o 
   0  -7   7     6171.10     6346.94    389.17 o 
   1  -7   7     2566.54     2512.74     75.62 o 
   2  -7   7       39.91       42.86     23.44 o 
   3  -7   7    12448.16    12694.15     38.97 o 
   4  -7   7     7819.24     7719.16     34.13 o 
   5  -7   7      153.15       93.08     37.23 o 
   6  -7   7     2806.22     2778.30     46.54 o 
   7  -7   7     5748.38     5537.98     52.35 o 
   8  -7   7      127.62       50.03     46.54 o 
   9  -7   7     1025.26      963.33     68.64 o 
 -11  -6   7      346.57      319.29     37.41 o 
 -10  -6   7      811.22      791.16     35.38 o 
  -9  -6   7     1682.94     1676.97     46.54 o 
  -8  -6   7     2566.40     2522.86     62.83 o 
  -7  -6   7     1049.06     1006.77     26.69 o 
  -6  -6   7      479.98      535.18     58.17 o 
  -5  -6   7       50.01       55.13     26.18 o 
  -4  -6   7     8759.56     9411.51    642.22 o 
  -3  -6   7     1377.66     1400.13     60.50 o 
  -2  -6   7    13598.73    13977.58    145.43 o 
  -1  -6   7    12243.78    12569.44    308.89 o 
   0  -6   7      131.64      132.46     21.20 o 
   1  -6   7     9554.30     9313.34     70.97 o 
   2  -6   7    16835.82    17038.00     37.23 o 
   3  -6   7     3167.14     3435.07     25.50 o 
   4  -6   7     4348.23     4246.56     39.56 o 
   5  -6   7     1308.30     1190.20     36.07 o 
   6  -6   7        7.50       31.41     37.23 o 
   7  -6   7      231.39      221.05     39.56 o 
   8  -6   7      279.40      276.90     59.34 o 
   9  -6   7     3304.99     3421.68     57.01 o 
  10  -6   7      990.41      941.22     55.85 o 
 -11  -5   7     3781.53     3660.41     44.26 o 
 -10  -5   7     1177.98     1247.59     30.34 o 
  -9  -5   7        2.56        2.70     24.75 o 
  -8  -5   7      228.84      221.08     29.56 o 
  -7  -5   7      304.80      365.95     27.92 o 
  -6  -5   7     2313.96     2299.10     46.54 o 
  -5  -5   7     5946.54     6094.21    221.05 o 
  -4  -5   7      118.39      173.08     30.25 o 
  -3  -5   7    26389.86    27456.65    183.82 o 
  -2  -5   7    11266.00    11937.94    196.04 o 
  -1  -5   7     2524.36     2428.27     26.19 o 
   0  -5   7    33980.01    35258.01    385.68 o 
   1  -5   7    12320.48    12330.71     97.73 o 
   2  -5   7     7039.68     6986.92     31.17 o 
   3  -5   7    11779.77    10850.25     43.05 o 
   4  -5   7     2982.49     2952.81     30.25 o 
   5  -5   7     2794.74     2826.00     30.25 o 
   6  -5   7     1489.15     1453.14     62.83 o 
   7  -5   7      161.08      153.57     47.70 o 
   8  -5   7      325.10      389.75     58.17 o 
   9  -5   7      464.01      472.36     48.86 o 
  10  -5   7     1341.66     1282.11     91.91 o 
  11  -5   7     3677.75     3676.47    105.87 o 
 -12  -4   7     1677.55     1743.82     61.08 o 
 -11  -4   7     3000.06     3042.59     89.58 o 
 -10  -4   7        7.66       21.65     27.34 o 
  -9  -4   7     2426.95     2490.93     70.97 o 
  -8  -4   7    10646.92    10655.53     42.47 o 
  -7  -4   7     2601.79     2773.16     66.90 o 
  -6  -4   7      496.91      475.67     19.97 o 
  -5  -4   7     7133.73     7403.42    197.20 o 
  -4  -4   7     2784.25     3076.57    175.10 o 
  -3  -4   7      368.90      397.95     16.54 o 
  -2  -4   7    11081.38    12135.31     32.78 o 
  -1  -4   7     3310.69     3518.27     23.61 o 
   0  -4   7      221.47      261.65     23.67 o 
   1  -4   7     1873.46     1655.04     23.35 o 
   2  -4   7     7146.10     7259.87    118.67 o 
   3  -4   7     1463.67     1586.93     25.60 o 
   4  -4   7     2747.74     2819.02     83.77 o 
   5  -4   7     2464.04     2468.82     84.93 o 
   6  -4   7     2243.23     2232.64     38.39 o 
   7  -4   7      888.72      945.88     52.35 o 
   8  -4   7     8382.16     8333.73     89.58 o 
   9  -4   7      204.63      242.00     47.70 o 
  10  -4   7       47.62      -20.94     74.46 o 
  11  -4   7     2433.47     2375.75     65.15 o 
 -12  -3   7      764.57      799.28     44.21 o 
 -11  -3   7        3.89       22.11     52.35 o 
 -10  -3   7     2930.91     3080.84     65.73 o 
  -9  -3   7     5165.61     5285.26    184.41 o 
  -8  -3   7      425.42      412.46     41.88 o 
  -7  -3   7    19957.98    20472.59    248.39 o 
  -6  -3   7    11126.56    11543.86    211.75 o 
  -5  -3   7      120.08      192.93     24.17 o 
  -4  -3   7    14617.58    15749.15    199.61 o 
  -3  -3   7    10598.31    11363.56    278.64 o 
  -2  -3   7     4571.17     5143.03     43.22 o 
  -1  -3   7     6172.10     6075.34     84.35 o 
   0  -3   7      446.30      654.76     21.51 o 
   1  -3   7        4.71       26.76     29.09 o 
   2  -3   7     7345.70     8433.78     39.56 o 
   3  -3   7     2829.92     2877.19     34.90 o 
   4  -3   7     5298.59     5159.86     26.76 o 
   5  -3   7     1912.22     1919.68     98.89 o 
   6  -3   7     1584.11     1514.80     43.05 o 
   7  -3   7     7191.07     7024.86     93.08 o 
   8  -3   7        7.20      111.69     58.17 o 
   9  -3   7     4020.02     4182.57     82.60 o 
  10  -3   7     4259.77     4329.16     87.26 o 
 -12  -2   7     1233.71     1205.32     34.90 o 
 -11  -2   7     2007.14     1947.12     65.15 o 
 -10  -2   7        2.97      -13.98     19.97 o 
  -9  -2   7     3874.41     3842.52     63.99 o 
  -8  -2   7    16097.17    16654.02    456.65 o 
  -7  -2   7      218.27      194.59     20.97 o 
  -6  -2   7     9544.47     9707.78    386.84 o 
  -5  -2   7     8250.59     7920.62    100.06 o 
  -4  -2   7     1509.17     1780.73     29.09 o 
  -3  -2   7    12331.85    12931.08    157.86 o 
  -2  -2   7     4577.18     4510.39     65.15 o 
  -1  -2   7     4841.33     5161.84     48.28 o 
   0  -2   7     5869.23     6144.88     26.81 o 
   1  -2   7      285.91      253.27     11.41 o 
   2  -2   7     4723.90     5133.69     92.49 o 
   3  -2   7     1221.35     1247.21     25.60 o 
   4  -2   7        8.38       32.58     24.43 o 
   5  -2   7     8876.00     8880.54     44.21 o 
   6  -2   7     5449.41     5240.14     41.88 o 
   7  -2   7     1080.13     1148.32     40.72 o 
   9  -2   7     2739.14     2795.75     52.35 o 
  10  -2   7      853.06      852.80     53.52 o 
 -13  -1   7     1432.42     1417.07     36.07 o 
 -12  -1   7      351.68      352.52     60.50 o 
 -11  -1   7     2776.56     2836.22     80.28 o 
 -10  -1   7     3257.42     3214.23     38.70 o 
  -9  -1   7        9.01        2.49     28.77 o 
  -8  -1   7     3385.08     3301.82     52.94 o 
  -7  -1   7     8767.48     9065.62    517.73 o 
  -6  -1   7      844.31      826.36     87.26 o 
  -5  -1   7       10.43       27.74     18.50 o 
  -4  -1   7    10823.38    10670.85    393.82 o 
  -3  -1   7     2683.70     2673.77     76.21 o 
  -2  -1   7     2138.66     2247.23     52.35 o 
  -1  -1   7    13607.71    13924.79     34.25 o 
   0  -1   7    12219.32    12146.41     72.13 o 
   1  -1   7     6012.59     6169.32     20.18 o 
   2  -1   7     3933.57     4111.46     44.21 o 
   3  -1   7    10571.12    10619.35    304.82 o 
   4  -1   7      761.73      731.80     30.25 o 
   5  -1   7      607.38      564.27     31.41 o 
   6  -1   7     4426.77     4426.89     41.88 o 
   7  -1   7     2012.70     2033.69     41.88 o 
   8  -1   7      106.49      127.98     43.05 o 
   9  -1   7     2755.61     2711.98     53.52 o 
  10  -1   7     2044.38     2023.22     57.01 o 
  11  -1   7     1077.81     1099.45     63.99 o 
 -13   0   7     1382.27     1464.77     97.73 o 
 -12   0   7     4800.80     5048.17    264.10 o 
 -11   0   7        8.41        9.31     40.72 o 
 -10   0   7     3320.90     3750.93    173.35 o 
  -9   0   7    10613.82    10814.92    526.46 o 
  -8   0   7       69.47      105.61     32.58 o 
  -7   0   7     1059.40     1054.74     20.94 o 
  -6   0   7      170.27      125.94     25.01 o 
  -5   0   7     3879.83     3874.83     94.82 o 
  -4   0   7     6094.88     5996.59     45.96 o 
  -3   0   7     1851.79     2124.11   1037.79 o 
  -2   0   7     6690.94     6304.41     38.39 o 
  -1   0   7     4678.27     4332.92     14.23 o 
   0   0   7     8877.05     9074.57     36.65 o 
   1   0   7    26696.44    27026.73     28.99 o 
   2   0   7    14204.97    13690.21     25.60 o 
   3   0   7     1169.72     1044.76      8.70 o 
   4   0   7    23695.42    22949.23    132.05 o 
   5   0   7     5586.86     5259.92     72.13 o 
   6   0   7      724.59      687.59     34.90 o 
   7   0   7     3257.34     3158.74     44.21 o 
   8   0   7     1691.01     1678.85     47.70 o 
   9   0   7       19.32       32.58     48.86 o 
  11   0   7      163.70      157.06     60.50 o 
 -13   1   7     2347.16     2473.48    111.69 o 
 -12   1   7      149.88      114.02     46.54 o 
 -11   1   7     5343.40     5127.28    202.44 o 
 -10   1   7     1975.37     1795.19     86.09 o 
  -9   1   7       88.68       70.97     25.60 o 
  -8   1   7     2885.85     2787.60     74.46 o 
  -7   1   7      545.54      560.78     62.83 o 
  -6   1   7        1.34        8.14     63.99 o 
  -5   1   7        8.48       13.96     25.60 o 
  -4   1   7      767.61      785.32     25.60 o 
  -3   1   7    14210.64    14528.71     47.12 o 
  -2   1   7      136.11      125.48      6.62 o 
  -1   1   7     3138.11     3105.03     25.60 o 
   0   1   7    12196.33    11573.95     22.08 o 
   1   1   7     5407.88     5349.50     38.39 o 
   2   1   7     3825.77     3448.94     34.32 o 
   3   1   7    16769.69    16062.58     42.45 o 
   4   1   7     2017.02     1670.70     93.08 o 
   5   1   7     5326.72     5081.67    213.49 o 
   6   1   7     2634.64     2473.48     41.88 o 
   7   1   7      442.03      404.88     40.72 o 
   8   1   7      900.26      917.95     50.03 o 
   9   1   7     1085.97     1180.89     53.52 o 
  10   1   7       95.50       77.95     58.17 o 
 -13   2   7      310.76      310.64     58.17 o 
 -12   2   7     1520.67     1536.91     59.34 o 
 -11   2   7      824.61      810.92     63.99 o 
 -10   2   7     2152.40     2175.63     91.91 o 
  -9   2   7     3504.68     3538.02     18.62 o 
  -8   2   7     1297.20     1293.75     47.70 o 
  -7   2   7        3.90        4.65     26.76 o 
  -6   2   7     5348.32     5145.90     38.39 o 
  -5   2   7     4392.08     3973.15     32.58 o 
  -4   2   7      469.80      436.29     25.60 o 
  -3   2   7     4101.21     3759.91     51.19 o 
  -2   2   7     6055.84     6041.83    167.54 o 
  -1   2   7      665.27      557.60     15.05 o 
   0   2   7     2324.40     2114.31     13.56 o 
   1   2   7     8929.85     7076.70   1733.53 o 
   2   2   7     2718.77     2629.50     36.07 o 
   3   2   7     1506.02     1554.79     20.14 o 
   4   2   7     7395.79     7017.38     79.70 o 
   5   2   7     4616.52     4578.14     41.88 o 
   6   2   7       20.20       43.63     27.97 o 
   7   2   7     3887.95     3825.48    374.05 o 
   9   2   7      422.55      464.21     54.68 o 
  10   2   7      401.19      433.96     59.34 o 
 -13   3   7      257.51      205.93     65.15 o 
 -12   3   7       24.81       23.27     39.56 o 
 -11   3   7      637.33      631.75     44.21 o 
 -10   3   7     6334.33     6396.60    115.18 o 
  -9   3   7       48.49       48.86     41.88 o 
  -8   3   7     6196.78     5989.39    112.85 o 
  -7   3   7     4608.16     4671.21     74.46 o 
  -6   3   7     2785.84     2492.09    103.55 o 
  -5   3   7     6071.38     5643.85     37.23 o 
  -4   3   7    17454.14    19036.84    635.24 o 
  -3   3   7      651.83      623.88     10.86 o 
  -2   3   7     7570.45     7748.09    403.71 o 
  -1   3   7     4228.81     3862.62     19.78 o 
   0   3   7       21.21       25.60     15.12 o 
   1   3   7     3651.35     3808.53     19.74 o 
   2   3   7     2429.73     2394.95     20.57 o 
   3   3   7      665.04      655.79     20.57 o 
   4   3   7      286.79      278.66     23.03 o 
   5   3   7      839.90      819.71     27.92 o 
   6   3   7      974.83      964.21     30.44 o 
   7   3   7     1791.49     1703.01     55.85 o 
   8   3   7      274.68      251.30     45.37 o 
   9   3   7     2782.64     2929.54     62.83 o 
 -13   4   7      463.29      415.35     66.32 o 
 -12   4   7       20.58       26.76     66.32 o 
 -11   4   7        1.90        1.16     55.85 o 
 -10   4   7       12.54       12.80     38.39 o 
  -9   4   7     1810.18     1778.90     67.48 o 
  -8   4   7     4021.20     3666.00    280.39 o 
  -7   4   7        0.80       13.96     39.56 o 
  -6   4   7     3983.88     3739.30     34.90 o 
  -5   4   7    10220.91     9959.27    539.84 o 
  -4   4   7     2649.35     2613.26     27.92 o 
  -3   4   7    16460.07    15835.13     80.86 o 
  -2   4   7    12008.91    11131.25    755.07 o 
  -1   4   7     3852.17     4021.73     22.69 o 
   0   4   7     8721.49     8485.31    129.72 o 
   1   4   7     1366.13     1328.18    149.50 o 
   2   4   7     1213.16     1199.20     56.43 o 
   3   4   7     1505.93     1505.09     57.59 o 
   4   4   7     3027.66     3149.43     40.72 o 
   5   4   7       70.56      118.98     27.55 o 
   6   4   7      682.00      699.66     38.98 o 
   7   4   7      721.98      732.66     36.17 o 
   8   4   7     3919.80     3738.60    134.96 o 
   9   4   7      300.10      188.89     41.25 o 
 -12   5   7      667.84      561.94     70.97 o 
 -11   5   7     1344.66     1290.26     47.70 o 
 -10   5   7     1192.89     1192.53     39.56 o 
  -9   5   7      329.38      302.49     34.90 o 
  -8   5   7     2813.46     2909.77     98.89 o 
  -7   5   7     1356.34     1372.86     37.23 o 
  -6   5   7      761.53      829.78     20.47 o 
  -5   5   7     1665.18     1656.96     34.32 o 
  -4   5   7     8662.37     8210.72    419.42 o 
  -3   5   7      914.08      923.77     16.29 o 
  -2   5   7     2337.53     2379.24     25.60 o 
  -1   5   7     8857.87     8457.60   1247.79 o 
   0   5   7     1627.57     1503.94     18.87 o 
   1   5   7      304.79      271.14     41.30 o 
   2   5   7     1821.38     1935.13    186.15 o 
   3   5   7     2328.85     2376.31    260.61 o 
   4   5   7      232.60      233.14     26.29 o 
   5   5   7       22.97       -1.16     39.56 o 
   6   5   7     2650.47     2459.85    112.85 o 
   7   5   7      382.76      371.23     35.61 o 
   8   5   7      891.65      931.17     97.15 o 
 -12   6   7     2385.89     2289.65    221.05 o 
 -11   6   7       94.95       98.89     84.93 o 
 -10   6   7     4839.75     4639.80     86.09 o 
  -9   6   7     6359.63     6459.42    129.14 o 
  -8   6   7      566.43      587.54     41.88 o 
  -7   6   7     3899.66     3812.87     47.70 o 
  -6   6   7     1233.84     1157.62     17.45 o 
  -5   6   7      547.15      528.20     16.29 o 
  -4   6   7      871.99      824.88     22.11 o 
  -3   6   7     2970.63     2995.82     17.88 o 
  -2   6   7     2989.06     2928.92     90.75 o 
  -1   6   7     2742.06     2759.65     21.34 o 
   0   6   7      110.32       88.69     20.04 o 
   1   6   7     4123.42     4152.32     38.39 o 
   2   6   7     2357.35     2220.41     90.17 o 
   3   6   7     2698.15     2774.05     73.30 o 
   4   6   7     4721.32     5574.04     59.34 o 
   5   6   7     2237.39     2441.77    204.77 o 
   6   6   7     1250.43     1392.48     61.66 o 
   7   6   7     3638.43     4111.75    322.85 o 
   8   6   7     1123.04     1245.26    228.03 o 
 -12   7   7     1301.95     1162.28    109.36 o 
 -11   7   7     8887.80     7942.81    527.04 o 
 -10   7   7     1803.46     1747.49     59.34 o 
  -9   7   7     1554.00     1555.52     65.15 o 
  -8   7   7    11176.63    11179.50    103.55 o 
  -7   7   7     2927.34     2883.05     76.21 o 
  -6   7   7     1820.48     1770.76     22.11 o 
  -5   7   7      938.30      957.23     31.41 o 
  -4   7   7      598.92      572.41     25.60 o 
  -3   7   7      700.09      731.96     23.43 o 
  -2   7   7      511.08      589.18     24.99 o 
  -1   7   7      495.45      545.65     32.58 o 
   0   7   7     4587.53     4418.67     27.93 o 
   1   7   7      177.36      167.23     24.84 o 
   2   7   7     3819.36     3620.89    115.18 o 
   3   7   7     5126.55     5084.24     52.35 o 
   4   7   7      287.94      333.87     32.49 o 
   5   7   7     5744.59     5960.85     44.83 o 
   6   7   7     2113.83     2156.98     41.96 o 
   7   7   7      241.61      235.27     43.18 o 
 -11   8   7      205.48      202.44     50.03 o 
 -10   8   7      727.85      748.09     51.19 o 
  -9   8   7     2391.94     2386.22     74.46 o 
  -8   8   7       51.33       45.37     43.05 o 
  -7   8   7     2444.19     2434.68     19.32 o 
  -6   8   7       80.63      131.80     16.39 o 
  -5   8   7      242.28      159.39     23.27 o 
  -4   8   7      380.78      374.63     29.09 o 
  -3   8   7     4052.28     2558.74    997.07 o 
  -2   8   7      247.15      260.21     22.34 o 
  -1   8   7      878.66      881.89     29.69 o 
   0   8   7      490.24      482.98    211.16 o 
   1   8   7     1645.24     1598.16     45.37 o 
   2   8   7      289.35      296.68     45.37 o 
   3   8   7     1061.46     1083.16     45.37 o 
   4   8   7      994.16     1081.95     36.60 o 
   5   8   7       54.23       69.06     36.99 o 
   6   8   7      637.79      633.61     43.58 o 
 -11   9   7      485.99      473.52     53.52 o 
 -10   9   7      188.16      211.75     59.34 o 
  -9   9   7       23.30       23.27     73.30 o 
  -8   9   7     1714.18     1819.62     29.09 o 
  -7   9   7      979.83      980.33     19.32 o 
  -6   9   7      884.07      904.79     20.68 o 
  -5   9   7     1742.91     1959.84    116.93 o 
  -4   9   7     7601.66     7194.72     45.37 o 
  -3   9   7       87.16       76.82     76.21 o 
  -2   9   7     2969.67     3013.47     80.28 o 
  -1   9   7     2741.58     2772.75     46.54 o 
   0   9   7       33.36       54.98     28.65 o 
   1   9   7     1382.64     1357.16     32.05 o 
   2   9   7      880.14      875.14     34.07 o 
   3   9   7      332.77      412.19     35.95 o 
   4   9   7      189.06      249.15     38.09 o 
   5   9   7      300.20      389.06     50.03 o 
 -10  10   7      476.20      424.66     68.64 o 
  -9  10   7      346.39      371.98     19.69 o 
  -8  10   7      254.44      220.26     23.27 o 
  -7  10   7        6.47       11.29     20.87 o 
  -6  10   7     3795.45     4029.87    171.03 o 
  -5  10   7     1802.39     1925.26     79.11 o 
  -4  10   7       49.58      112.18     28.14 o 
  -3  10   7     7498.44     8726.97     62.83 o 
  -2  10   7     1929.12     1926.01    101.80 o 
  -1  10   7      918.60      968.65     58.75 o 
   0  10   7     4395.64     4670.65    118.09 o 
   1  10   7     1860.87     1950.10     66.90 o 
   2  10   7     1041.95     1021.50     51.19 o 
   3  10   7     1044.01     1055.80     54.68 o 
   4  10   7       16.92       -9.31     59.34 o 
  -9  11   7      745.14      686.97     83.77 o 
  -8  11   7     3686.57     3222.19    139.61 o 
  -7  11   7      704.98      738.78     33.74 o 
  -6  11   7      158.91      188.39     49.45 o 
  -5  11   7     1626.90     1820.55    132.05 o 
  -4  11   7     2054.78     1878.22     74.46 o 
  -3  11   7      379.02      385.10     39.56 o 
  -2  11   7     3495.17     3372.65    317.62 o 
  -1  11   7     2736.04     2829.69    145.43 o 
   0  11   7       17.83        9.31     46.54 o 
   1  11   7     1001.28      830.21    454.91 o 
   2  11   7     3689.32     3882.37    204.77 o 
   3  11   7       25.28       84.04     42.40 o 
  -8  12   7      294.58      161.59     72.13 o 
  -7  12   7      747.30      804.19     29.62 o 
  -6  12   7      133.02      198.71     30.44 o 
  -5  12   7      284.19      226.94    115.18 o 
  -4  12   7     2844.07     2702.98    199.53 o 
  -3  12   7      574.06      555.49     33.61 o 
  -2  12   7      157.18      199.28     48.86 o 
  -1  12   7       90.71      148.46     35.95 o 
   0  12   7       94.41      120.76     38.09 o 
   1  12   7     1000.58      984.79     53.98 o 
  -5  13   7     2159.43     1837.07     44.21 o 
  -4  13   7        5.26        3.09     49.45 o 
  -3  13   7       29.70       13.47     35.12 o 
  -2  13   7      340.35      356.63     39.41 o 
  -2 -15   8        3.08       27.31     48.52 o 
  -1 -15   8     1495.90     1508.47     51.65 o 
   0 -15   8     1604.55     1601.82     51.01 o 
   1 -15   8      210.26      262.52     46.89 o 
   2 -15   8     1138.66     1169.39     50.10 o 
   3 -15   8     3959.87     3712.93     52.24 o 
   4 -15   8       95.86      145.98     48.12 o 
   5 -15   8      447.98      421.17     70.97 o 
  -4 -14   8      452.48      456.10     68.06 o 
  -3 -14   8      332.03      323.72     72.13 o 
  -2 -14   8       20.05       61.62     56.43 o 
  -1 -14   8      102.71      106.53     57.61 o 
   0 -14   8       44.81      125.65     67.48 o 
   1 -14   8     2448.86     2377.77     47.26 o 
   2 -14   8     1604.54     1503.63     44.83 o 
   3 -14   8       29.55      -47.89     73.30 o 
   4 -14   8     6433.85     6422.11    150.08 o 
   5 -14   8     4751.97     4618.47     53.06 o 
   6 -14   8      137.31      132.17     66.62 o 
   7 -14   8     4060.90     4459.47     84.93 o 
  -5 -13   8     1045.95      994.52     59.53 o 
  -4 -13   8      680.33      593.98     64.57 o 
  -3 -13   8      302.05      285.65     41.54 o 
  -2 -13   8      170.64      216.87     48.86 o 
  -1 -13   8      717.03      660.96     52.52 o 
   0 -13   8     1765.46     1773.51     43.51 o 
   1 -13   8      113.84      105.99     69.22 o 
   2 -13   8     2859.43     2845.55     55.85 o 
   3 -13   8     7835.17     7652.24     63.74 o 
   4 -13   8     1314.17     1206.43     45.61 o 
   5 -13   8     6003.72     6113.75    124.49 o 
   6 -13   8     2879.22     2837.40     48.52 o 
   7 -13   8      218.28      259.83     47.26 o 
   8 -13   8     3033.96     3041.23     73.30 o 
  -7 -12   8        9.02       79.49     56.03 o 
  -6 -12   8     3062.76     3362.28    219.89 o 
  -5 -12   8     1596.06     1564.84    105.29 o 
  -4 -12   8        4.48       57.31     49.45 o 
  -3 -12   8     1091.53     1106.20     39.56 o 
  -2 -12   8     3428.06     3331.34     43.87 o 
  -1 -12   8      152.14      114.72     48.58 o 
   0 -12   8     5848.74     5821.58     46.87 o 
   1 -12   8     4861.26     4666.57    214.65 o 
   2 -12   8      251.77      208.52     58.17 o 
   3 -12   8      393.09      281.33     39.49 o 
   4 -12   8     3116.67     3291.76    127.98 o 
   5 -12   8      114.21       82.50     40.67 o 
   6 -12   8      246.70      302.82     93.66 o 
   7 -12   8     1518.18     1518.23     68.64 o 
   8 -12   8     1390.97     1582.28    129.14 o 
   9 -12   8       10.83       40.72     65.15 o 
  -8 -11   8      515.81      500.94     42.90 o 
  -7 -11   8     1203.82     1132.72     80.86 o 
  -6 -11   8      728.43      746.31    119.25 o 
  -5 -11   8     2317.91     2351.39     54.10 o 
  -4 -11   8    10747.19    10289.61    108.78 o 
  -3 -11   8     5661.49     5270.98     91.91 o 
  -2 -11   8     2473.05     2311.09     51.77 o 
  -1 -11   8    13191.83    13454.23    416.51 o 
   0 -11   8     1865.20     1762.49    114.02 o 
   1 -11   8     2332.45     2301.12     48.23 o 
   2 -11   8     3499.79     3522.16    102.38 o 
   3 -11   8        8.15       44.50     36.91 o 
   4 -11   8     1948.06     1999.22     57.01 o 
   5 -11   8       38.51       11.58     36.99 o 
   6 -11   8      324.15      296.83     39.46 o 
   7 -11   8       35.49       44.21     55.85 o 
   8 -11   8      246.78      308.31     59.34 o 
   9 -11   8      684.30      769.03     65.15 o 
  -8 -10   8     1025.36     1088.39     47.49 o 
  -7 -10   8       51.98       74.88     44.28 o 
  -6 -10   8     8243.15     7476.27    456.07 o 
  -5 -10   8     5573.12     6040.05    157.65 o 
  -4 -10   8        6.80      -76.19     38.09 o 
  -3 -10   8     6315.21     6085.99    223.96 o 
  -2 -10   8    10705.99    10333.73     80.28 o 
  -1 -10   8        5.21      -26.90     33.70 o 
   0 -10   8     6036.43     5889.48     39.02 o 
   1 -10   8     1856.72     1871.80     34.13 o 
   2 -10   8       65.12       71.06     33.46 o 
   3 -10   8     5273.37     5368.98    238.51 o 
   4 -10   8     1848.32     1856.63     35.78 o 
   5 -10   8       97.16       85.93     34.13 o 
   6 -10   8      606.83      679.38    114.02 o 
   7 -10   8      316.58      396.73     54.68 o 
   8 -10   8      578.20      615.46     57.01 o 
   9 -10   8      879.20      805.10     62.83 o 
  10 -10   8      168.23      231.52     63.99 o 
  -9  -9   8      577.07      544.45     39.97 o 
  -8  -9   8     3587.98     3376.34    132.63 o 
  -7  -9   8     2368.84     2365.77     44.01 o 
  -6  -9   8      675.10      763.21     87.84 o 
  -5  -9   8     4896.41     5232.19    180.91 o 
  -4  -9   8     3021.85     2924.72     55.26 o 
  -3  -9   8      567.83      502.49     39.56 o 
  -2  -9   8      821.63      707.72     36.32 o 
  -1  -9   8     2754.34     2690.54     79.11 o 
   0  -9   8      147.72      145.43     39.56 o 
   1  -9   8     1072.54     1146.93     31.47 o 
   2  -9   8     4776.60     4561.33     80.28 o 
   3  -9   8     4140.42     4173.37     34.55 o 
   4  -9   8       33.46       56.43     40.14 o 
   5  -9   8     1870.30     1676.55     68.64 o 
   6  -9   8     1900.83     1906.88     51.19 o 
   7  -9   8      185.19      151.25     51.19 o 
   8  -9   8     4670.39     4772.43     63.99 o 
   9  -9   8     1841.61     1895.24    119.83 o 
  10  -9   8       75.58      404.88    231.52 o 
 -10  -8   8     1917.30     1821.02     46.70 o 
  -9  -8   8     5256.46     5193.60    168.70 o 
  -8  -8   8       50.24       55.57     38.46 o 
  -7  -8   8     6385.48     6306.08     49.74 o 
  -6  -8   8     1157.43     1168.19     72.13 o 
  -5  -8   8      141.70      202.02     61.66 o 
  -4  -8   8     4018.88     4205.86     79.70 o 
  -3  -8   8     1254.40     1260.87     30.56 o 
  -2  -8   8       15.05       10.06     28.88 o 
  -1  -8   8       15.34       28.63     30.83 o 
   0  -8   8      686.08      702.72     32.97 o 
   1  -8   8      967.00      993.51     42.47 o 
   2  -8   8     2371.83     2580.36     85.51 o 
   3  -8   8       78.83       76.95     26.73 o 
   4  -8   8     4714.30     4543.24     48.86 o 
   5  -8   8     3490.98     3363.51     48.86 o 
   6  -8   8      989.38      955.18     46.54 o 
   7  -8   8     8053.38     8236.00     65.15 o 
   8  -8   8     1008.43      934.24     53.52 o 
   9  -8   8      998.00      983.11     61.66 o 
  10  -8   8     2877.02     2872.54     61.66 o 
 -10  -7   8     1943.70     1873.62     40.14 o 
  -9  -7   8     2135.15     2170.94     40.51 o 
  -8  -7   8     9068.39     8808.98     45.77 o 
  -7  -7   8     1465.53     1434.80     50.03 o 
  -6  -7   8     1955.44     1863.56     58.17 o 
  -5  -7   8    14512.87    15812.08    260.61 o 
  -4  -7   8      469.02      459.04     25.98 o 
  -3  -7   8     6663.79     6580.70     46.54 o 
  -2  -7   8     4458.98     4467.71     44.79 o 
  -1  -7   8     2573.74     2583.76     30.08 o 
   0  -7   8       45.90       47.66     22.99 o 
   1  -7   8      306.92      343.07     34.17 o 
   2  -7   8     2524.58     2455.99     37.81 o 
   3  -7   8     5613.91     5654.33     57.59 o 
   4  -7   8       39.83       48.28     25.50 o 
   5  -7   8     8519.43     8246.47     55.85 o 
   6  -7   8     7666.71     7601.92    127.98 o 
   7  -7   8     2484.57     2406.00     57.01 o 
   8  -7   8    10199.08    10675.73    359.50 o 
   9  -7   8     4476.58     4393.15    133.80 o 
  10  -7   8      172.03      196.62     52.35 o 
 -11  -6   8     1107.60     1071.83     48.28 o 
 -10  -6   8     1807.23     1848.17     94.24 o 
  -9  -6   8     1076.91     1054.08     77.95 o 
  -8  -6   8      236.99      226.67     26.42 o 
  -7  -6   8     4264.71     4319.93     85.51 o 
  -6  -6   8     2577.90     2525.21     52.94 o 
  -5  -6   8      145.09      130.50     34.90 o 
  -4  -6   8     3984.26     4026.28     50.03 o 
  -3  -6   8    16274.40    16952.15     44.85 o 
  -2  -6   8     2796.82     2945.23     87.26 o 
  -1  -6   8     1357.25     1236.69     37.81 o 
   0  -6   8    12826.18    13200.42     82.02 o 
   1  -6   8     4153.10     3969.96     41.25 o 
   2  -6   8      958.81      852.42     23.27 o 
   3  -6   8    10658.98    10614.38     34.07 o 
   4  -6   8     6050.36     5841.64     72.13 o 
   5  -6   8      686.75      687.59     48.86 o 
   6  -6   8     3747.93     3776.53     81.44 o 
   7  -6   8     5190.88     5318.09    147.76 o 
   8  -6   8     1449.71     1412.42     90.75 o 
   9  -6   8      809.01      835.35     62.83 o 
 -11  -5   8      243.09      259.70     38.58 o 
 -10  -5   8     1097.84     1069.31     27.65 o 
  -9  -5   8     2210.79     2274.40     90.17 o 
  -8  -5   8     2794.51     2756.25     63.41 o 
  -7  -5   8      263.39      261.40     34.08 o 
  -6  -5   8       11.88        9.31     37.23 o 
  -5  -5   8      627.84      677.33     23.71 o 
  -4  -5   8     7075.49     7431.48    124.49 o 
  -3  -5   8      430.72      553.51     21.25 o 
  -2  -5   8    15740.48    16293.40     89.00 o 
  -1  -5   8    23373.94    24603.23    142.52 o 
   0  -5   8      684.23      733.96     20.64 o 
   1  -5   8    21482.43    21990.97    242.58 o 
   2  -5   8    14170.54    14182.94    179.75 o 
   3  -5   8      814.79      795.79     30.25 o 
   4  -5   8     4411.20     4267.50     69.81 o 
   5  -5   8     5920.83     6060.36    172.19 o 
   6  -5   8        4.93       11.63     34.90 o 
   7  -5   8     1420.23     1394.97     65.15 o 
   8  -5   8      843.59      895.85     82.60 o 
   9  -5   8     1295.53     1270.48     70.97 o 
  10  -5   8      767.08      729.48     55.85 o 
  11  -5   8      477.34      472.36     73.30 o 
 -12  -4   8       65.06       72.93     29.02 o 
 -11  -4   8     2635.98     2571.31    137.29 o 
 -10  -4   8     1377.87     1370.24     30.98 o 
  -9  -4   8        6.52      -18.29     22.16 o 
  -8  -4   8     5431.49     5694.91    125.07 o 
  -7  -4   8      136.27      152.02     18.68 o 
  -6  -4   8     1735.85     1751.94     44.21 o 
  -5  -4   8     2018.82     2024.69    147.18 o 
  -4  -4   8     4450.55     4824.86     47.19 o 
  -3  -4   8    12907.49    13721.50    233.85 o 
  -2  -4   8    15432.16    16376.60    198.95 o 
  -1  -4   8     5352.13     5583.08     47.70 o 
   0  -4   8    35339.45    37101.12    478.76 o 
   1  -4   8    13677.97    14163.63     48.86 o 
   2  -4   8     3638.61     3910.32     88.42 o 
   3  -4   8     9631.09     9548.36    130.31 o 
   4  -4   8     1404.01     1332.14     38.39 o 
   5  -4   8     1396.69     1486.88     75.62 o 
   6  -4   8     3731.08     3626.45     52.35 o 
   7  -4   8      335.94      366.48     54.68 o 
   8  -4   8      684.85      780.67     73.30 o 
   9  -4   8      213.48      176.84     50.03 o 
  10  -4   8      333.69      372.30     84.93 o 
  11  -4   8     2734.60     2779.46     67.48 o 
 -12  -3   8     1430.93     1503.11     44.21 o 
 -11  -3   8      710.99      736.45     47.12 o 
 -10  -3   8       87.58       80.47     20.39 o 
  -9  -3   8     6948.08     6936.17    151.11 o 
  -8  -3   8     5786.71     5912.36    164.05 o 
  -7  -3   8      634.98      577.55     35.48 o 
  -6  -3   8     4281.67     4251.57     58.47 o 
  -5  -3   8     6548.03     6544.73    396.15 o 
  -4  -3   8     1085.26      997.92     20.43 o 
  -3  -3   8     3785.23     4026.49     26.50 o 
  -2  -3   8    16681.72    17205.62    360.09 o 
  -1  -3   8     4123.32     3990.40     43.05 o 
   0  -3   8      870.65      996.78     23.85 o 
   1  -3   8    10053.78    10243.81     25.89 o 
   2  -3   8     9843.94     9917.17     52.35 o 
   3  -3   8      348.75      314.13     31.41 o 
   4  -3   8     2873.95     2836.47     32.58 o 
   5  -3   8     3269.33     2995.86     45.37 o 
   6  -3   8     1213.71     1280.95     39.56 o 
   7  -3   8     1366.40     1485.71     74.46 o 
   8  -3   8     4483.38     4507.17     79.11 o 
   9  -3   8      211.44      174.52     50.03 o 
  10  -3   8       26.85       13.96     72.13 o 
 -12  -2   8       28.45       55.85     30.25 o 
 -11  -2   8      618.54      670.26     36.16 o 
 -10  -2   8     3876.36     3954.68     80.86 o 
  -9  -2   8     3348.67     3297.72     74.53 o 
  -8  -2   8     1262.78     1256.65     28.50 o 
  -7  -2   8    17129.74    17546.53    330.42 o 
  -6  -2   8     2230.28     2309.11     47.69 o 
  -5  -2   8     2586.85     2593.05     36.65 o 
  -4  -2   8    17778.25    17976.27    336.23 o 
  -3  -2   8    10925.77    11904.24     36.64 o 
  -2  -2   8    13689.14    14564.41    242.00 o 
  -1  -2   8    11678.36    12066.23     26.29 o 
   0  -2   8     3214.57     3263.65     17.60 o 
   1  -2   8     1897.49     2046.11     15.68 o 
   2  -2   8     3210.97     3498.89     17.05 o 
   3  -2   8       32.85       67.48     23.27 o 
   4  -2   8     8831.39     8621.10     69.81 o 
   5  -2   8     1078.87     1113.41     33.74 o 
   6  -2   8     3047.71     2924.89     41.88 o 
   7  -2   8     9628.17     9547.19     60.50 o 
   8  -2   8       52.73       80.28     47.70 o 
   9  -2   8     2364.89     2428.10     54.68 o 
  10  -2   8     5126.45     5277.37     63.99 o 
 -12  -1   8      165.28      191.97     43.05 o 
 -11  -1   8     2376.58     2483.82     69.22 o 
 -10  -1   8       10.36      100.97     34.90 o 
  -9  -1   8     2619.52     2647.92     63.41 o 
  -8  -1   8    12738.59    13315.82    102.38 o 
  -7  -1   8      501.31      590.86     24.26 o 
  -6  -1   8     7330.71     7675.07    372.30 o 
  -5  -1   8    10942.52    10857.74    405.46 o 
  -4  -1   8     1297.12     1415.98     55.26 o 
  -3  -1   8    13973.02    13730.86    605.57 o 
  -2  -1   8    17455.27    18764.42    419.42 o 
  -1  -1   8      417.70      432.03     17.00 o 
   0  -1   8    11940.44    12132.74     76.21 o 
   1  -1   8     3944.17     3905.44     47.70 o 
   2  -1   8     3051.99     3215.21     33.74 o 
   3  -1   8       42.81       45.78     24.43 o 
   4  -1   8       29.92       65.15     26.76 o 
   5  -1   8     4448.57     4428.06     40.72 o 
   6  -1   8     2878.46     2966.77     41.88 o 
   7  -1   8     1543.76     1506.66     45.37 o 
   8  -1   8     7023.69     7315.72     60.50 o 
   9  -1   8     1513.24     1528.76     53.52 o 
  10  -1   8       64.97      140.78     54.68 o 
 -13   0   8      995.64      864.44    126.82 o 
 -12   0   8      291.59      261.77     63.99 o 
 -11   0   8     3934.36     3910.32     87.26 o 
 -10   0   8     7466.64     7415.77    140.78 o 
  -9   0   8        2.00       15.75     24.52 o 
  -8   0   8     4818.87     4984.75     50.03 o 
  -7   0   8     6253.44     6331.83     93.08 o 
  -6   0   8       39.72       37.81     20.57 o 
  -5   0   8     1803.68     1708.54     21.39 o 
  -4   0   8     6535.62     6480.95     25.50 o 
  -3   0   8     5447.85     5143.14    450.25 o 
  -2   0   8       39.37       54.85     16.75 o 
  -1   0   8     6879.24     6714.87     16.36 o 
   0   0   8     9973.81     9615.84     29.09 o 
   2   0   8     4625.32     4648.35     16.36 o 
   3   0   8     5593.52     5527.11     20.36 o 
   4   0   8       10.48       11.87     12.22 o 
   5   0   8     1954.99     1906.88     36.07 o 
   6   0   8     3128.34     3009.82     43.05 o 
   7   0   8     2116.93     2024.39     47.70 o 
   8   0   8     1107.69     1129.70     48.86 o 
   9   0   8     1994.37     2193.09     55.85 o 
  10   0   8      879.20      910.97     59.34 o 
 -13   1   8     1174.95     1173.91     89.58 o 
 -12   1   8     3414.12     2208.21    474.68 o 
 -11   1   8       92.78      108.20     40.72 o 
 -10   1   8     1656.66     1596.24     74.46 o 
  -9   1   8     8380.12     8583.87     95.40 o 
  -8   1   8     1259.66      710.86    287.37 o 
  -7   1   8      999.92      943.55     33.74 o 
  -6   1   8       24.27       25.60     30.25 o 
  -5   1   8      660.57      668.98     29.09 o 
  -4   1   8     6062.17     6099.92     36.07 o 
  -3   1   8       40.01       45.45      3.46 o 
  -2   1   8     5951.96     5874.30    240.25 o 
  -1   1   8       50.12       57.82     10.74 o 
   0   1   8     2173.33     2161.67     18.62 o 
   1   1   8     9462.96     8840.97     97.73 o 
   2   1   8     5597.04     4957.42     48.86 o 
   3   1   8      349.65      326.93     46.54 o 
   4   1   8     8742.59     8336.22     18.83 o 
   5   1   8      374.69      362.49      6.84 o 
   6   1   8      471.80      460.72     39.56 o 
   7   1   8     5130.68     5047.01     53.52 o 
   8   1   8      173.34       96.57     51.19 o 
   9   1   8      100.51      123.32     54.68 o 
  10   1   8       41.58      -16.29     60.50 o 
 -12   2   8      910.32      943.55     55.85 o 
 -11   2   8     6014.26     5717.15    216.40 o 
 -10   2   8     3998.69     3656.69    144.27 o 
  -9   2   8      578.11      614.30     62.83 o 
  -8   2   8     4144.13     4455.98    188.48 o 
  -7   2   8     2030.17     1984.83     38.39 o 
  -6   2   8      551.73      536.35     32.58 o 
  -5   2   8      335.30      279.23     29.09 o 
  -4   2   8      247.96      201.28     26.76 o 
  -3   2   8     5510.08     5804.99    165.79 o 
  -2   2   8     3225.52     3949.61    324.02 o 
  -1   2   8     7302.65     7296.48    154.74 o 
   0   2   8     2260.79     1982.03     34.90 o 
   1   2   8     7091.78     5703.52   1317.02 o 
   2   2   8     3426.54     3222.47     27.34 o 
   3   2   8    15875.44    15659.11    256.54 o 
   4   2   8       25.72       36.96     22.61 o 
   5   2   8     1037.04      988.89     51.19 o 
   6   2   8     9404.20     9607.00     67.48 o 
   7   2   8      206.23      230.36     47.70 o 
   8   2   8     2191.30     2226.83     57.01 o 
   9   2   8     1594.44     1653.25     59.34 o 
 -12   3   8      424.19      420.00     75.62 o 
 -11   3   8       48.23       74.46     50.03 o 
 -10   3   8     1165.57     1169.26     30.25 o 
  -9   3   8     6209.07     6263.97     55.85 o 
  -8   3   8      175.74      182.66     33.74 o 
  -7   3   8      229.33      139.61     36.07 o 
  -6   3   8     2066.58     1955.74     36.07 o 
  -5   3   8     2035.14     2044.17     65.15 o 
  -4   3   8      393.41      370.38     11.05 o 
  -3   3   8     1639.13     1300.73     75.62 o 
  -2   3   8     3819.30     3833.46     82.60 o 
  -1   3   8       32.12       40.99     12.01 o 
   0   3   8     1403.52     1260.21     63.41 o 
   1   3   8     5066.57     5091.18     83.19 o 
   2   3   8     1422.13     1457.88     20.57 o 
   3   3   8     2382.67     2387.00     24.64 o 
   4   3   8     2716.65     2708.08     27.55 o 
   5   3   8     2626.96     2712.46     36.07 o 
   6   3   8      166.47      204.90     32.43 o 
   7   3   8     3485.72     3486.91     73.30 o 
   8   3   8     1244.88     1143.66    109.36 o 
   9   3   8        7.74        2.33     59.34 o 
 -12   4   8      338.66      308.31     39.56 o 
 -11   4   8      690.69      632.91     46.54 o 
 -10   4   8     1700.25     1688.15     54.68 o 
  -9   4   8      711.77      694.57     33.74 o 
  -8   4   8     8677.43     9016.67    172.19 o 
  -7   4   8     1080.17     1030.81     47.70 o 
  -6   4   8      636.23      606.15     25.60 o 
  -5   4   8     3388.77     3340.22     18.62 o 
  -4   4   8    11814.66    12402.38    180.33 o 
  -3   4   8      728.09      728.43      9.77 o 
  -2   4   8    10392.25     8021.70   2621.81 o 
  -1   4   8     9166.21     8874.73     50.03 o 
   0   4   8      528.90      630.66     65.15 o 
   1   4   8     5237.25     4377.61    751.58 o 
   2   4   8     3349.23     3082.97     96.57 o 
   3   4   8     2058.91     1929.69     34.32 o 
   4   4   8       53.44       36.83     26.29 o 
   5   4   8      881.05      780.19     30.41 o 
   6   4   8      530.98      579.05     36.07 o 
   7   4   8     1180.24     1148.08     38.64 o 
   8   4   8      273.25      371.97     41.13 o 
 -12   5   8        9.72        4.65     47.70 o 
 -11   5   8       44.05       12.80     46.54 o 
 -10   5   8       90.09      100.06     36.07 o 
  -9   5   8      640.64      665.49     37.23 o 
  -8   5   8     1886.60     1789.37    138.45 o 
  -7   5   8      236.11      286.21     39.56 o 
  -6   5   8     4000.70     3883.57     44.21 o 
  -5   5   8     5368.10     5804.97    166.95 o 
  -4   5   8     1335.49     1323.20     22.11 o 
  -3   5   8    17768.31    18073.33    199.53 o 
  -2   5   8     9909.04     8505.78   1838.82 o 
  -1   5   8     1209.20     1254.19     26.76 o 
   0   5   8    12851.38    12606.41    260.03 o 
   1   5   8      382.91      382.80     21.34 o 
   2   5   8      384.21      392.83    111.69 o 
   3   5   8     2432.93     2676.50    267.59 o 
   4   5   8     1068.95      994.74     39.56 o 
   5   5   8       59.69      122.17     32.58 o 
   6   5   8      114.17      153.69     32.43 o 
   7   5   8      124.68      100.97     36.55 o 
   8   5   8     1723.08     1842.11     94.24 o 
 -12   6   8      637.66      582.88     51.19 o 
 -11   6   8     1326.96     1033.14    183.82 o 
 -10   6   8      992.60     1004.05     65.15 o 
  -9   6   8      602.59      516.57     47.70 o 
  -8   6   8     3447.60     3590.38     58.17 o 
  -7   6   8     1074.57     1104.93     13.67 o 
  -6   6   8      431.07      479.99     25.01 o 
  -5   6   8     2441.81     2390.72    260.61 o 
  -4   6   8     7160.30     6964.95     59.34 o 
  -3   6   8     1345.69     1472.28     50.61 o 
  -2   6   8     2167.73     2182.14     68.06 o 
  -1   6   8     4441.13     4248.68     22.99 o 
   0   6   8     1222.90     1186.71     30.25 o 
   1   6   8      848.94      891.24     23.44 o 
   2   6   8     1803.24     1711.91     30.83 o 
   3   6   8      955.86      927.26     41.88 o 
   4   6   8      142.65      131.26     33.78 o 
   5   6   8      393.60      449.59     75.62 o 
   6   6   8     1392.91     1456.85     96.57 o 
   7   6   8     1649.78     1724.46    161.72 o 
 -12   7   8     1093.83     1036.63    110.53 o 
 -11   7   8      156.03      127.98     61.66 o 
 -10   7   8     4391.97     4015.03    240.83 o 
  -9   7   8     5193.06     4994.65    160.55 o 
  -8   7   8      429.08      458.40     48.86 o 
  -7   7   8     5361.20     5194.21    114.02 o 
  -6   7   8     1948.68     2171.11    133.80 o 
  -5   7   8      244.51      221.65     15.71 o 
  -4   7   8      398.19      400.73     15.90 o 
  -3   7   8     2099.29     2099.08     20.13 o 
  -2   7   8     1224.91     1217.82     20.04 o 
  -1   7   8     1551.71     1536.91     58.17 o 
   0   7   8      305.07      203.76    115.76 o 
   1   7   8     2959.52     2963.68     97.15 o 
   2   7   8     1747.77     1821.64     38.59 o 
   3   7   8      222.46      144.27     43.05 o 
   4   7   8     6274.52     6293.67    136.12 o 
   5   7   8     1389.95     1465.42     39.07 o 
   6   7   8      383.83      368.25     41.11 o 
 -11   8   8     4821.30     4772.43     66.32 o 
 -10   8   8     2751.23     2573.53     66.32 o 
  -9   8   8     2148.31     2144.22     60.50 o 
  -8   8   8     6391.92     6330.33    225.13 o 
  -7   8   8     1475.07     1439.68     47.70 o 
  -6   8   8     4168.87     4582.79     32.58 o 
  -5   8   8     3147.47     2890.82    213.49 o 
  -4   8   8      420.32      400.80     18.71 o 
  -3   8   8      456.44      434.97     20.13 o 
  -2   8   8       87.14       75.62     66.32 o 
  -1   8   8      912.30      995.37     30.25 o 
   0   8   8     1218.62     1133.23     26.65 o 
   1   8   8      767.90       46.54     43.05 o 
   2   8   8     2416.63     2543.50    114.60 o 
   3   8   8     4860.78     4728.89     69.22 o 
   4   8   8        0.74        4.77     35.72 o 
   5   8   8     3933.86     3956.58     46.87 o 
 -10   9   8     1094.32     1070.37     75.62 o 
  -9   9   8     1777.99     1814.97     59.34 o 
  -8   9   8      742.14      529.37     24.43 o 
  -7   9   8     1959.30     1962.44     34.90 o 
  -6   9   8     1121.32     1331.38     46.54 o 
  -5   9   8        2.02      -24.59     17.85 o 
  -4   9   8     1041.95      976.50     22.34 o 
  -3   9   8     3603.67     2410.91   1278.62 o 
  -2   9   8     1543.49     1593.62     91.33 o 
  -1   9   8       22.31       57.23     25.83 o 
   0   9   8      731.33      767.87     43.05 o 
   1   9   8     1903.45     1927.59     58.17 o 
   2   9   8      148.23      175.95     66.90 o 
   3   9   8      937.66     1013.36     58.17 o 
   4   9   8      706.56      774.88    102.38 o 
 -10  10   8      186.89      299.00     61.66 o 
  -9  10   8      634.75      488.21     59.34 o 
  -8  10   8       14.43       44.21     18.10 o 
  -7  10   8      309.36      321.11     30.25 o 
  -6  10   8       45.09       39.16     27.34 o 
  -5  10   8      972.27      917.64     22.58 o 
  -4  10   8     3386.23     3400.18     63.99 o 
  -3  10   8      298.41      339.16     37.85 o 
  -2  10   8     2021.17     2089.79     30.97 o 
  -1  10   8     2349.21     2373.90     50.03 o 
   0  10   8       14.17       -9.31     46.54 o 
   1  10   8     1655.67     1821.90     99.47 o 
   2  10   8     1118.18     1114.41     37.37 o 
   3  10   8        2.46       52.56     39.02 o 
  -8  11   8      593.35      448.05     23.85 o 
  -7  11   8       56.86       96.47     29.09 o 
  -6  11   8     1244.57     1156.46     43.05 o 
  -5  11   8     1306.70     1265.52     29.09 o 
  -4  11   8      806.18      814.25     49.45 o 
  -3  11   8     6277.81     6286.39    578.23 o 
  -2  11   8     2375.16     2357.79     35.44 o 
  -1  11   8     1643.51     1715.35    105.87 o 
   0  11   8     4192.68     4212.65     64.57 o 
   1  11   8     1066.70     1085.46     38.92 o 
   2  11   8      716.35      707.63     69.22 o 
  -7  12   8       34.32       22.50     28.76 o 
  -6  12   8      128.12       93.23     32.58 o 
  -5  12   8     1393.24     1061.97    554.38 o 
  -4  12   8     1573.24     1506.12     51.77 o 
  -3  12   8       67.87       50.00     37.23 o 
  -2  12   8     1485.13     1519.95    107.62 o 
  -1  12   8      621.64      674.52     38.98 o 
  -1 -15   9       76.35      105.22     50.00 o 
   0 -15   9     4694.34     4453.60     92.49 o 
   1 -15   9     2613.90     2726.24     72.72 o 
   2 -15   9       64.83      104.79     46.87 o 
   3 -15   9      102.72      240.40     55.85 o 
   4 -15   9      287.09      234.87     49.77 o 
  -4 -14   9     1382.33     1394.12     60.66 o 
  -3 -14   9        6.27      -41.13     49.99 o 
  -2 -14   9      245.12      175.04     45.05 o 
  -1 -14   9      909.86      828.70     84.35 o 
   0 -14   9     2046.60     1950.90     60.50 o 
   1 -14   9      860.86      868.01     45.16 o 
   2 -14   9     1916.06     1853.76     93.66 o 
   3 -14   9     2728.79     2806.34     59.92 o 
   4 -14   9        2.15       59.92     55.26 o 
   5 -14   9      626.41      558.04    109.36 o 
   6 -14   9     3530.11     3478.30    305.40 o 
  -5 -13   9       58.97       86.24     49.05 o 
  -4 -13   9      406.64      450.63     42.68 o 
  -3 -13   9      238.33      327.78     45.00 o 
  -2 -13   9      122.28      134.71     75.04 o 
  -1 -13   9      140.97      150.67     40.31 o 
   0 -13   9       73.13       46.22     41.39 o 
   1 -13   9     6859.41     6645.70     66.90 o 
   2 -13   9     4866.94     4656.99    120.42 o 
   3 -13   9      440.91      388.76     43.18 o 
   4 -13   9     4686.82     5004.58     95.40 o 
   5 -13   9     8710.30     8921.44    402.55 o 
   6 -13   9      975.51     1084.33     46.87 o 
   7 -13   9     7171.95     7046.91     82.60 o 
  -6 -12   9      524.92      474.48     52.94 o 
  -5 -12   9     5645.17     5396.34    400.81 o 
  -4 -12   9     1186.99     1193.28     46.85 o 
  -3 -12   9       44.48       15.12     73.30 o 
  -2 -12   9     1248.35     1247.31     49.21 o 
  -1 -12   9     2753.73     2704.04     43.14 o 
   0 -12   9     1827.92     1676.27    104.71 o 
   1 -12   9        0.94      -15.82     39.07 o 
   2 -12   9     4349.01     4234.16     44.01 o 
   3 -12   9     5783.78     6065.25    197.79 o 
   4 -12   9      192.35      263.80     42.68 o 
   5 -12   9     4053.90     3891.32     98.31 o 
   6 -12   9     4339.62     4394.52    155.32 o 
   7 -12   9       14.15       50.03     61.66 o 
   8 -12   9     3317.08     3305.34     75.62 o 
  -7 -11   9      179.00      169.21     45.52 o 
  -6 -11   9     2397.90     2160.16     56.14 o 
  -5 -11   9     2459.87     2328.89     49.66 o 
  -4 -11   9      476.74      464.21     38.55 o 
  -3 -11   9     3037.06     3063.72     63.99 o 
  -2 -11   9     3955.44     3864.68     47.22 o 
  -1 -11   9      352.94      367.89     36.09 o 
   0 -11   9     7150.83     7056.21     88.42 o 
   1 -11   9     7049.26     7308.14     57.59 o 
   2 -11   9      790.12      775.68     37.26 o 
   3 -11   9     2913.98     3029.27     42.31 o 
   4 -11   9      830.85      863.76     59.34 o 
   5 -11   9      555.72      463.96     39.89 o 
   6 -11   9      188.05      106.94     41.11 o 
   7 -11   9     1893.81     1987.16     62.83 o 
   8 -11   9     1115.06     1106.43     65.15 o 
   9 -11   9       59.65       38.39     65.15 o 
  -8 -10   9     1314.82     1251.11     47.43 o 
  -7 -10   9     1265.38     1370.96     84.35 o 
  -6 -10   9       59.02       60.49     40.42 o 
  -5 -10   9     2426.27     2380.34     78.53 o 
  -4 -10   9    12090.33    11673.88    157.06 o 
  -3 -10   9     2727.29     2548.27     76.49 o 
  -2 -10   9     3831.59     3793.49    256.54 o 
  -1 -10   9    10648.42    10357.87     66.24 o 
   0 -10   9      653.88      658.26     42.22 o 
   1 -10   9     3651.49     3432.15     53.52 o 
   2 -10   9    11469.95    12067.49    360.67 o 
   3 -10   9      206.37      194.46     33.31 o 
   4 -10   9      160.83      169.77     37.81 o 
   5 -10   9       98.22       48.84     35.78 o 
   7 -10   9      223.86      271.08     55.85 o 
   8 -10   9       53.85       96.57    117.51 o 
   9 -10   9     1505.69     1607.87     65.15 o 
  -9  -9   9      412.12      424.48     41.59 o 
  -8  -9   9       62.84       92.99     39.44 o 
  -7  -9   9      124.91       68.33     66.90 o 
  -6  -9   9     7053.74     7444.82    538.09 o 
  -5  -9   9     2621.51     2521.30    115.18 o 
  -4  -9   9      486.25      522.61     33.29 o 
  -3  -9   9     8576.64     8463.16     72.72 o 
  -2  -9   9     3715.87     3718.70     43.49 o 
  -1  -9   9     1131.05     1086.60     35.46 o 
   0  -9   9    22479.48    22783.16    111.69 o 
   1  -9   9     8754.38     8939.95    503.77 o 
   2  -9   9      291.86      274.28     31.99 o 
   3  -9   9     9164.69     8892.01    372.30 o 
   4  -9   9     7216.38     7224.06     40.72 o 
   5  -9   9       52.73       49.45     33.73 o 
   6  -9   9     1695.08     1582.28    103.55 o 
   7  -9   9     1279.23     1261.17     54.68 o 
   8  -9   9      710.16      674.80     39.56 o 
   9  -9   9       13.28      -37.23     61.66 o 
  10  -9   9       17.69       36.07     62.83 o 
 -10  -8   9      360.59      369.44     36.30 o 
  -9  -8   9     1438.37     1402.72     43.02 o 
  -8  -8   9     2847.29     2848.26     35.50 o 
  -7  -8   9      349.84      336.11     31.03 o 
  -6  -8   9      717.93      749.89     71.55 o 
  -5  -8   9     5360.16     5209.75     49.45 o 
  -4  -8   9      421.70      465.10     29.48 o 
  -3  -8   9      888.98      921.79     31.13 o 
  -2  -8   9     3136.40     3112.08     36.72 o 
  -1  -8   9     4370.69     4660.30     66.32 o 
   0  -8   9      247.21      275.51     44.21 o 
   1  -8   9     1754.72     1776.62     28.79 o 
   2  -8   9     4668.37     4521.77     42.22 o 
   3  -8   9     4258.33     4265.77     84.35 o 
   4  -8   9     1601.26     1638.60     37.81 o 
   5  -8   9     1858.76     1885.94     54.68 o 
   6  -8   9     3650.92     3618.30     91.91 o 
   7  -8   9      271.54      267.59     40.72 o 
   8  -8   9     7788.22     8139.43    162.88 o 
 -10  -7   9     2784.99     2723.42     81.18 o 
  -9  -7   9     4091.42     3932.79     64.57 o 
  -8  -7   9     1870.90     1819.62     61.66 o 
  -7  -7   9     6690.49     6614.12     45.37 o 
  -6  -7   9     5661.36     6056.49    518.31 o 
  -5  -7   9     1253.59     1221.94     29.85 o 
  -4  -7   9     9750.67     9969.92    123.32 o 
  -3  -7   9     5631.24     5755.75    101.22 o 
  -2  -7   9      118.41      142.65     31.28 o 
  -1  -7   9      942.47      986.26     29.67 o 
   0  -7   9     1470.70     1414.56     37.81 o 
   1  -7   9      317.27      382.62     64.57 o 
   2  -7   9       50.27       28.96     29.72 o 
   3  -7   9     5016.86     4960.84     40.86 o 
   4  -7   9     4124.85     4188.39    102.38 o 
   5  -7   9     2459.51     2452.53     47.70 o 
   6  -7   9     2432.94     2359.46     94.24 o 
   7  -7   9    13036.89    13508.71    380.45 o 
   8  -7   9     1472.04     1436.85     53.52 o 
  10  -7   9     3151.42     3179.68     63.99 o 
 -11  -6   9     3064.78     3046.01     84.93 o 
 -10  -6   9      817.76      824.62     33.05 o 
  -9  -6   9     4241.73     4076.70    164.05 o 
  -8  -6   9     5838.79     5828.33     95.40 o 
  -7  -6   9     2000.71     1933.34     29.85 o 
  -6  -6   9     3604.82     3631.04    335.65 o 
  -5  -6   9    15335.34    15276.26     52.43 o 
  -4  -6   9      240.14      278.96     24.04 o 
  -3  -6   9     5629.34     5827.67     33.48 o 
  -2  -6   9     4509.87     4594.85     32.47 o 
  -1  -6   9       26.41       22.92     25.58 o 
   0  -6   9     1244.98     1328.15     22.86 o 
   1  -6   9     1386.05     1501.75     48.57 o 
   2  -6   9     1290.89     1295.66     26.46 o 
   3  -6   9     2214.87     2166.33     66.32 o 
   4  -6   9       23.68       57.01     33.74 o 
   5  -6   9     5084.61     5131.94    151.25 o 
   6  -6   9     8097.95     8233.67    198.95 o 
   7  -6   9       21.07       69.81     50.03 o 
   8  -6   9     5808.67     5739.25     62.83 o 
   9  -6   9     2429.00     2409.49     60.50 o 
  10  -6   9       14.05        0.00     58.17 o 
 -11  -5   9      896.24      893.93     46.21 o 
 -10  -5   9     2350.86     2347.47     40.14 o 
  -9  -5   9      256.95      241.67     23.61 o 
  -8  -5   9       66.43      103.84     37.81 o 
  -7  -5   9     7196.33     7424.31     38.23 o 
  -6  -5   9     3554.01     3897.31    164.63 o 
  -5  -5   9      315.24      268.37     27.92 o 
  -4  -5   9     4714.02     4726.56     28.83 o 
  -3  -5   9    11062.36    11995.00     61.39 o 
  -2  -5   9     1959.15     1945.77     23.35 o 
  -1  -5   9     7382.11     7443.46     28.88 o 
   0  -5   9    16061.61    17209.35     37.81 o 
   1  -5   9     8920.84     9198.78    127.98 o 
   2  -5   9      953.98      920.28     30.25 o 
   3  -5   9    10510.39    10547.75    235.02 o 
   4  -5   9     6822.29     6845.69    117.51 o 
   5  -5   9       80.43      101.22     30.25 o 
   6  -5   9     3868.82     3745.12     73.30 o 
   7  -5   9     8609.08     8296.50     62.83 o 
   8  -5   9      375.95      353.69     66.32 o 
   9  -5   9     1693.38     1669.54     59.34 o 
  10  -5   9     2722.65     2836.47     62.83 o 
 -12  -4   9     4561.36     4540.29    116.34 o 
 -11  -4   9     1543.62     1532.88     46.54 o 
 -10  -4   9      884.00      861.75     26.60 o 
  -9  -4   9     1436.09     1350.34     25.98 o 
  -8  -4   9     1451.10     1534.14     34.32 o 
  -7  -4   9      763.13      787.78     35.07 o 
  -6  -4   9       17.54       43.18     24.28 o 
  -5  -4   9      311.36      381.41     30.97 o 
  -4  -4   9     1880.20     2118.39     42.10 o 
  -3  -4   9     1655.80     1802.05     26.56 o 
  -2  -4   9    10132.84    10518.37    446.76 o 
  -1  -4   9    14666.00    15164.65     97.15 o 
   0  -4   9        4.78      -23.02     29.09 o 
   1  -4   9    16703.54    16958.31     55.85 o 
   2  -4   9     9095.06     9250.52     57.01 o 
   3  -4   9     2488.78     2618.91     17.45 o 
   4  -4   9     6430.60     6500.14    107.04 o 
   5  -4   9     7518.01     7446.02     73.30 o 
   6  -4   9      172.69      292.02     69.81 o 
   7  -4   9     2819.08     2773.64     48.86 o 
   8  -4   9     1474.47     1508.98     74.46 o 
   9  -4   9      184.28      231.52     74.46 o 
  10  -4   9      339.60      336.23     59.34 o 
 -12  -3   9      141.84      154.93     29.67 o 
 -11  -3   9     2897.77     2846.94     33.74 o 
 -10  -3   9     3092.49     3016.29     47.82 o 
  -9  -3   9      128.12      102.72     16.65 o 
  -8  -3   9     5978.87     6094.83     50.76 o 
  -7  -3   9      187.79      181.31     24.83 o 
  -6  -3   9      716.77      780.97     29.61 o 
  -5  -3   9       48.16       49.64     29.31 o 
  -4  -3   9     3928.50     4200.75     84.35 o 
  -3  -3   9     2234.65     2180.38     40.67 o 
  -2  -3   9     2848.55     2819.66     57.01 o 
  -1  -3   9     1420.19     1404.70     20.87 o 
   0  -3   9    21033.44    21243.01     86.68 o 
   1  -3   9     4632.67     4669.43     47.70 o 
   2  -3   9    10639.24    10904.93    110.53 o 
   3  -3   9    10588.25    10573.35    145.43 o 
   4  -3   9       43.15       77.95     44.21 o 
   5  -3   9     7685.56     7286.63     55.85 o 
   6  -3   9     9243.88     9025.97    144.27 o 
   7  -3   9     1555.34     1542.72     46.54 o 
   8  -3   9      744.79      844.66     57.01 o 
   9  -3   9       35.19      -30.25     54.68 o 
  10  -3   9       73.09       12.80     57.01 o 
 -12  -2   9     1884.26     1917.22     61.08 o 
 -11  -2   9      486.47      456.07     44.21 o 
 -10  -2   9      406.74      435.54     36.30 o 
  -9  -2   9     2405.67     2346.01     58.75 o 
  -8  -2   9     2159.06     2091.72     89.00 o 
  -7  -2   9       22.65        9.47     24.01 o 
  -6  -2   9     3461.60     3586.89    101.80 o 
  -5  -2   9     1362.88     1337.16     30.75 o 
  -4  -2   9      484.89      530.42     28.48 o 
  -3  -2   9     3089.58     3054.51     38.39 o 
  -2  -2   9     3834.40     3772.76     41.88 o 
  -1  -2   9       78.43      142.38     24.43 o 
   0  -2   9     2333.97     2175.65     41.30 o 
   1  -2   9     7628.19     7388.46     49.45 o 
   2  -2   9     3021.77     2999.26     34.32 o 
   3  -2   9      925.65      920.20     12.80 o 
   4  -2   9     2866.02     2775.97     34.90 o 
   6  -2   9     1444.66     1632.31     45.37 o 
   8  -2   9     1984.63     1981.34     51.19 o 
  10  -2   9      353.04      207.09     59.34 o 
 -12  -1   9      166.59      151.25     50.03 o 
 -11  -1   9      537.65      553.87     38.52 o 
 -10  -1   9     3459.89     3612.29    122.16 o 
  -9  -1   9     2708.38     2692.62     36.89 o 
  -8  -1   9      993.34     1015.26     32.50 o 
  -7  -1   9    10889.78    11333.16    243.16 o 
  -6  -1   9     2529.95     2502.60     25.90 o 
  -5  -1   9     3256.69     3087.97     77.37 o 
  -4  -1   9    22045.21    21541.77     72.13 o 
  -3  -1   9    11467.08    11517.14    600.34 o 
  -2  -1   9     5227.53     5115.59     44.21 o 
  -1  -1   9    18540.23    19407.08     57.59 o 
   0  -1   9     3984.85     3856.46     21.95 o 
   1  -1   9     1427.06     1562.42     15.71 o 
   2  -1   9     1161.60     1160.79     24.43 o 
   3  -1   9       22.14       58.46      9.69 o 
   4  -1   9     1926.23     1939.91     50.61 o 
   5  -1   9      268.35      275.74     33.74 o 
   6  -1   9    12431.65    12500.01     61.66 o 
   8  -1   9       90.25      -47.70     50.03 o 
  10  -1   9     4300.16     4433.87     68.64 o 
 -12   0   9      210.06      280.39     76.79 o 
 -11   0   9      179.08      233.85     51.19 o 
 -10   0   9      110.27      136.12     37.23 o 
  -9   0   9     7462.80     7503.03    280.39 o 
  -8   0   9     5933.34     6011.75    151.25 o 
  -7   0   9       75.58       88.21     24.26 o 
  -6   0   9     9666.83     9631.47     69.81 o 
  -5   0   9    18332.74    17749.69    388.59 o 
  -4   0   9      281.68      292.84     61.66 o 
  -3   0   9    16037.32    15019.88    481.08 o 
  -2   0   9    15014.83    14862.05    183.82 o 
  -1   0   9     1551.25     1551.82     28.50 o 
   0   0   9     9513.91     9158.39     21.70 o 
   1   0   9     6174.20     6228.10     26.76 o 
   2   0   9      108.59      126.88     11.97 o 
   3   0   9      269.58      244.24     16.87 o 
   4   0   9      120.11      140.32     15.12 o 
   5   0   9      976.28      926.10     36.07 o 
   6   0   9     2416.92     2518.85     45.37 o 
   8   0   9     4301.89     4507.17     58.17 o 
   9   0   9     2040.72     1939.46     63.99 o 
  10   0   9      106.30       76.79     60.50 o 
 -12   1   9     1659.11     1351.92     22.11 o 
 -11   1   9     2301.57     1491.53    429.31 o 
 -10   1   9     3988.39     3897.53    129.14 o 
  -9   1   9      413.26      404.88     70.97 o 
  -8   1   9     6413.53     6443.13     51.19 o 
  -7   1   9     1092.69     1083.16     37.23 o 
  -6   1   9      230.73      225.71     33.74 o 
  -5   1   9     5515.22     5515.87     40.72 o 
  -4   1   9     2878.35     2731.76     32.58 o 
  -3   1   9     5288.56     5328.12     98.31 o 
  -2   1   9      472.16      468.38      9.69 o 
  -1   1   9     2434.83     2291.18     75.04 o 
   0   1   9    14145.63    14248.01    328.09 o 
   1   1   9      544.58      509.39     14.24 o 
   2   1   9     1300.89     1283.59     14.62 o 
   3   1   9     2967.45     2959.25     33.16 o 
   4   1   9        4.41       22.69     12.80 o 
   5   1   9      721.64      708.81     36.65 o 
   6   1   9     2422.78     2335.03     45.37 o 
   7   1   9     1076.02     1035.46     97.73 o 
   8   1   9      194.65      165.21     52.35 o 
   9   1   9      624.06      716.68     59.34 o 
 -11   2   9      557.67      532.86     63.99 o 
 -10   2   9     4169.94     3585.72    250.14 o 
  -9   2   9     6927.81     6727.01     54.68 o 
  -8   2   9     1774.97     1705.60     43.05 o 
  -7   2   9     4507.99     4332.65     44.21 o 
  -6   2   9     1773.41     1761.45     70.97 o 
  -5   2   9        7.68       17.45     31.41 o 
  -4   2   9      204.16      175.68     29.09 o 
  -3   2   9      377.27      206.78     75.62 o 
  -2   2   9     6711.41     8027.60    694.57 o 
  -1   2   9     2329.11     2212.41     39.56 o 
   0   2   9      654.85      703.83     36.07 o 
   1   2   9     5747.62     5311.11     27.92 o 
   2   2   9     7544.11     7370.77     59.92 o 
   3   2   9      245.59      232.64     39.56 o 
   4   2   9     5113.13     5153.12     96.57 o 
   5   2   9     2690.77     2657.05    121.58 o 
   6   2   9      419.93      432.94     15.37 o 
   8   2   9      543.23      567.76     53.52 o 
   9   2   9       89.10      136.12     58.17 o 
 -11   3   9     6054.40     5885.85    212.91 o 
 -10   3   9     1888.24     1896.41     50.03 o 
  -9   3   9      748.29      685.27     47.70 o 
  -8   3   9     3743.13     3660.18     47.70 o 
  -7   3   9     1185.85     1227.43     40.72 o 
  -6   3   9     1422.35     1353.08     36.07 o 
  -5   3   9     1204.44     1218.12     34.90 o 
  -4   3   9       76.42       53.52     24.43 o 
  -3   3   9      655.22      805.27     63.41 o 
  -2   3   9     1040.47     1070.18     14.57 o 
  -1   3   9     2844.32     3438.07    256.54 o 
   0   3   9     4070.63     3890.16    124.49 o 
   1   3   9      846.56      844.89     18.50 o 
   2   3   9     1952.95     1897.54     38.98 o 
   3   3   9     9240.17     9018.86    118.67 o 
   4   3   9       29.01       59.96     25.90 o 
   5   3   9     2154.40     2199.96     32.49 o 
   6   3   9     4362.05     4475.46    147.76 o 
   7   3   9        9.70      -41.57     41.30 o 
   8   3   9     3543.20     3746.28     66.32 o 
 -11   4   9        2.33       10.47     31.41 o 
 -10   4   9     1201.06      744.60    180.33 o 
  -9   4   9     3933.41     3593.87     53.52 o 
  -8   4   9      612.30      579.39     44.21 o 
  -7   4   9     1651.86     1650.92     41.88 o 
  -6   4   9     1115.52     1101.78     74.46 o 
  -5   4   9     1481.56     1435.04     26.18 o 
  -4   4   9       40.56       47.70     29.09 o 
  -3   4   9     2274.29     2147.71     34.90 o 
  -2   4   9     2189.71     2191.23    108.78 o 
  -1   4   9      442.70      494.29     14.38 o 
   0   4   9     1568.27     1633.48    112.27 o 
   1   4   9     6161.65     5502.39     30.25 o 
   2   4   9      810.01      755.00     85.51 o 
   3   4   9     1350.04     1381.42     53.52 o 
   4   4   9     3305.79     3272.58    111.11 o 
   5   4   9     1646.04     1668.74     34.13 o 
   6   4   9       38.68      -89.58     48.86 o 
   7   4   9     2502.50     2604.61     46.54 o 
   8   4   9     1273.55     1079.53    486.32 o 
 -12   5   9      586.49      638.73     54.68 o 
 -11   5   9      553.90      508.42     51.19 o 
 -10   5   9      951.60      495.63    179.17 o 
  -9   5   9      364.79      164.05     97.73 o 
  -8   5   9     2185.67     1959.23    121.00 o 
  -7   5   9     6812.20     6515.27    176.84 o 
  -6   5   9       23.33       19.78     31.41 o 
  -5   5   9      864.16      833.02     32.58 o 
  -4   5   9     7364.01     7251.73     24.43 o 
  -3   5   9      488.61      499.12     19.78 o 
  -2   5   9     6611.98     6371.74     30.83 o 
  -1   5   9    11731.10    11611.14     39.56 o 
   0   5   9       88.58      112.14     36.07 o 
   1   5   9     2820.16     2840.76     99.47 o 
   2   5   9     2740.06     2983.36    202.44 o 
   3   5   9       21.46       33.17     28.78 o 
   4   5   9      142.89      110.78     28.76 o 
   5   5   9      550.85      534.56     58.17 o 
   6   5   9      220.75      197.93     41.88 o 
   7   5   9      235.61      230.66     47.74 o 
 -12   6   9       48.96       44.21     54.68 o 
 -11   6   9      154.03       23.27    105.87 o 
 -10   6   9       45.24       17.45     37.23 o 
  -9   6   9      414.70      332.74     84.93 o 
  -8   6   9      965.47      997.07     32.58 o 
  -7   6   9        4.24        7.93     10.20 o 
  -6   6   9    10679.21    10497.66    385.10 o 
  -5   6   9     2906.10     2709.65     18.62 o 
  -4   6   9        6.79       18.55     22.69 o 
  -3   6   9     9465.86     9604.11    200.69 o 
  -2   6   9     8675.71     8424.46    478.76 o 
  -1   6   9     1174.24     1021.11    472.36 o 
   0   6   9     8505.13     8281.86    183.24 o 
   1   6   9      633.09      623.12     24.64 o 
   2   6   9      234.63      268.83     27.11 o 
   3   6   9     2721.39     2785.88     68.06 o 
   4   6   9      169.34      161.45     34.38 o 
   5   6   9       91.51      109.96     38.39 o 
   6   6   9      135.42      141.31     40.22 o 
 -11   7   9      586.66      586.37     58.17 o 
 -10   7   9     1236.21     1260.01     57.01 o 
  -9   7   9      487.79      358.34     58.17 o 
  -8   7   9     1608.35     1766.10     73.30 o 
  -7   7   9     1100.12     1091.42     52.94 o 
  -6   7   9       56.39       81.09     11.43 o 
  -5   7   9     1307.56     1332.56     36.65 o 
  -3   7   9      228.15      258.46     23.27 o 
  -2   7   9     2327.63     2397.82     22.11 o 
  -1   7   9     3115.29     3030.76     37.23 o 
   0   7   9       62.12       90.63     23.69 o 
   1   7   9      626.97      632.91     37.23 o 
   2   7   9     4280.58     4332.16     72.72 o 
   3   7   9       44.03       24.89     62.83 o 
   4   7   9       91.01       82.07     45.37 o 
   5   7   9      844.70      768.42     39.07 o 
   6   7   9     1835.64     1987.04     45.65 o 
 -11   8   9      144.44      150.08     59.34 o 
 -10   8   9     2053.82     1999.95     60.50 o 
  -9   8   9     3009.41     2631.70    193.13 o 
  -8   8   9      239.63      231.63     28.54 o 
  -7   8   9     5448.81     5274.92    135.54 o 
  -6   8   9     1700.48     1692.72     71.55 o 
  -5   8   9      254.64      225.94     40.72 o 
  -4   8   9     1046.48      997.07     24.43 o 
  -3   8   9      635.55      635.96     21.51 o 
  -2   8   9      377.98      424.72     29.19 o 
  -1   8   9       18.32       47.42     24.01 o 
   0   8   9      461.87      463.44     44.21 o 
   1   8   9     2936.55     2992.59     69.22 o 
   2   8   9      491.57      565.43     33.13 o 
   3   8   9       94.50       75.53     34.90 o 
   4   8   9     4606.14     4742.91    115.18 o 
   5   8   9     1026.77     1111.68     83.19 o 
 -10   9   9     1169.43     1155.30     63.99 o 
  -9   9   9      887.99      556.12    168.70 o 
  -8   9   9     5085.06     4734.03    598.59 o 
  -7   9   9       42.00       47.05     14.54 o 
  -6   9   9     2929.54     2862.58     97.15 o 
  -5   9   9     5013.16     4902.71     64.57 o 
  -4   9   9       37.60       85.71     19.84 o 
  -3   9   9      288.22      298.69     58.75 o 
  -2   9   9      164.26      194.46     30.25 o 
  -1   9   9      110.86      156.88     25.83 o 
   0   9   9      203.01      247.81     44.21 o 
   1   9   9       71.29      106.57     30.78 o 
   2   9   9      828.67      801.24     35.35 o 
   3   9   9     3241.50     3361.98    150.08 o 
   4   9   9      472.09      693.57     55.85 o 
  -9  10   9     1580.35     1277.91    248.98 o 
  -8  10   9      932.66      753.65     85.51 o 
  -7  10   9     2209.46     1883.61     27.92 o 
  -6  10   9     1531.93     1434.88    125.07 o 
  -5  10   9      206.03      232.52     23.85 o 
  -4  10   9     1165.33     1184.81     25.71 o 
  -3  10   9      843.32     1005.94     85.51 o 
  -2  10   9      925.84      910.97     39.56 o 
  -1  10   9      179.14      187.31     39.56 o 
   0  10   9     1495.96     1488.04     45.37 o 
   1  10   9      794.83      862.59     73.30 o 
   2  10   9        0.58       -1.46     48.23 o 
  -7  11   9      398.43      342.03     54.68 o 
  -6  11   9       60.15       33.74     30.25 o 
  -5  11   9     1713.88     1715.85     74.46 o 
  -4  11   9     2673.03     2476.46    116.34 o 
  -3  11   9      434.81      460.72     52.35 o 
  -2  11   9     1893.36     2003.58     71.55 o 
  -1  11   9     2727.37     2857.19     74.46 o 
   0  11   9       37.44       58.99     34.78 o 
  -4  12   9      525.97      515.44     30.97 o 
  -3  12   9     3803.77     3764.89     53.52 o 
  -1 -15  10     6246.15     6178.28    354.85 o 
   0 -15  10     1271.79     1191.09     49.36 o 
   1 -15  10      975.01      956.10     50.47 o 
   2 -15  10     1636.95     1474.88     48.94 o 
   3 -15  10       46.95       36.07     63.99 o 
  -3 -14  10     3763.33     3617.90    107.04 o 
  -2 -14  10     3419.67     3356.42    159.39 o 
  -1 -14  10       24.98      -80.47     56.43 o 
   0 -14  10     3901.48     3795.72    198.95 o 
   1 -14  10     2972.10     3047.47     55.26 o 
   2 -14  10       28.39       34.69     51.77 o 
   3 -14  10     1703.22     1783.81     75.04 o 
   4 -14  10      891.79      876.61     52.35 o 
   5 -14  10       92.66      168.70     75.62 o 
  -5 -13  10     1517.46     1528.00    152.41 o 
  -4 -13  10     2624.79     2585.69     54.89 o 
  -3 -13  10       15.01      -13.93     52.43 o 
  -2 -13  10      810.16      815.31     45.28 o 
  -1 -13  10      601.04      518.17     45.52 o 
   0 -13  10     1300.59     1273.06     55.40 o 
   1 -13  10      365.28      348.40     41.13 o 
   2 -13  10     4516.56     4317.09     47.69 o 
   3 -13  10     2409.08     2458.93     90.75 o 
   4 -13  10        0.29      -45.13     46.34 o 
   5 -13  10     3569.60     3500.25     50.93 o 
   6 -13  10     5351.79     5112.77    140.19 o 
   7 -13  10      499.08      302.49     70.97 o 
  -6 -12  10     3838.11     3722.94     60.36 o 
  -5 -12  10       81.51       75.95     47.03 o 
  -4 -12  10     1488.24     1591.59     65.15 o 
  -3 -12  10     2742.56     2622.36     68.06 o 
  -2 -12  10       31.26       65.39     40.74 o 
  -1 -12  10     1484.46     1476.34     43.58 o 
   0 -12  10     3624.32     3532.94    113.44 o 
   1 -12  10     7772.33     7413.67    132.63 o 
   2 -12  10     4660.92     4578.70    125.07 o 
   3 -12  10     1307.09     1300.26     43.87 o 
   4 -12  10     7780.81     7845.13    178.59 o 
   5 -12  10     5191.68     5219.16    166.95 o 
   6 -12  10      980.02      978.06     45.61 o 
   7 -12  10     9866.17    10017.23    157.06 o 
   8 -12  10     1415.96     1387.98     70.97 o 
  -7 -11  10      898.96      862.94     46.94 o 
  -6 -11  10      658.45      602.00     48.45 o 
  -5 -11  10     6385.16     6128.90    105.29 o 
  -4 -11  10      769.56      784.43     54.60 o 
  -3 -11  10     1383.05     1375.61     42.37 o 
  -2 -11  10     3701.64     3650.24     50.53 o 
  -1 -11  10     3259.74     3205.66     45.62 o 
   0 -11  10     1215.77     1233.77     84.35 o 
   1 -11  10        2.15       44.93     34.52 o 
   2 -11  10     1947.30     2088.08     41.04 o 
   3 -11  10     5508.80     5400.45    193.13 o 
   4 -11  10       36.85       93.08     54.68 o 
   5 -11  10     3104.39     3053.32    166.37 o 
   6 -11  10     6619.80     6664.19     72.13 o 
   7 -11  10        0.90       16.29     62.83 o 
   8 -11  10     5279.06     5162.19    171.03 o 
  -8 -10  10       23.16       12.09     45.78 o 
  -7 -10  10      758.68      543.29    158.23 o 
  -6 -10  10     1131.72     1101.80     75.62 o 
  -5 -10  10     2092.47     2105.35     49.45 o 
  -4 -10  10      687.05      684.10     65.15 o 
  -3 -10  10     8736.53     8704.60     44.56 o 
  -2 -10  10     2228.49     2306.31     44.91 o 
  -1 -10  10     1462.23     1338.97     43.59 o 
   0 -10  10     7022.55     7316.35     51.92 o 
   1 -10  10     6160.17     5934.56    164.05 o 
   2 -10  10       15.53       33.07     34.44 o 
   3 -10  10     9530.44     9437.19    256.54 o 
   4 -10  10      279.83      343.19     45.57 o 
   5 -10  10      278.59      264.59     37.43 o 
   6 -10  10      807.11      801.61     53.52 o 
   7 -10  10     4009.63     3898.69    130.31 o 
   8 -10  10     2271.72     2362.95     57.01 o 
   9 -10  10      175.30      148.92     65.15 o 
  -9  -9  10     1134.02     1081.03     55.26 o 
  -8  -9  10     1138.81     1186.97     82.60 o 
  -7  -9  10      391.17      470.80     44.21 o 
  -6  -9  10        2.67       16.52     32.58 o 
  -5  -9  10      268.64      276.54     35.77 o 
  -4  -9  10     3677.94     3652.52     35.22 o 
  -3  -9  10     1945.36     1961.58     36.77 o 
  -2  -9  10     5207.72     5065.98     46.44 o 
  -1  -9  10     4806.90     4945.57     58.17 o 
   0  -9  10      578.78      591.80     33.11 o 
   1  -9  10     2757.91     2779.46     46.54 o 
   2  -9  10    12096.99    12065.26     72.13 o 
   3  -9  10       69.10       67.04     43.63 o 
   4  -9  10     1492.32     1478.57     57.01 o 
   5  -9  10     1117.97     1127.37     59.34 o 
   6  -9  10      864.41      835.35     50.03 o 
   7  -9  10      159.67      155.90     52.35 o 
   8  -9  10      136.12      180.33     74.46 o 
   9  -9  10      765.81      748.09     63.99 o 
 -10  -8  10     1762.23     1709.37     44.84 o 
  -9  -8  10      115.50      129.43     32.66 o 
  -8  -8  10       33.20       33.40     35.41 o 
  -7  -8  10      227.43      297.23     61.66 o 
  -6  -8  10     4497.34     4426.48    177.42 o 
  -5  -8  10     2956.31     2943.84     36.73 o 
  -4  -8  10      760.77      863.94     32.55 o 
  -3  -8  10     8458.30     8431.31    116.93 o 
  -2  -8  10     4726.13     4843.75     54.10 o 
  -1  -8  10     2101.06     2076.26     35.17 o 
   0  -8  10    12737.21    12668.22    372.88 o 
   1  -8  10    10242.74    10257.58    123.32 o 
   2  -8  10     2023.61     1890.01     44.79 o 
   3  -8  10     9788.71     9799.59     42.68 o 
   4  -8  10     5164.57     5135.43     80.28 o 
   5  -8  10      610.11      632.91     45.37 o 
   6  -8  10     3401.22     3336.75     43.05 o 
   7  -8  10      774.31      765.54     44.21 o 
   8  -8  10        6.72       11.63     34.90 o 
   9  -8  10      325.22      304.82     57.01 o 
 -10  -7  10       62.68       40.99     51.18 o 
  -9  -7  10     2784.86     2680.85     58.75 o 
  -8  -7  10     6397.40     5634.73    219.89 o 
  -7  -7  10      155.32      140.25     32.15 o 
  -6  -7  10     1111.72     1121.74     62.24 o 
  -5  -7  10     4597.84     4557.70     31.56 o 
  -4  -7  10     2256.42     2288.66     41.30 o 
  -3  -7  10     2309.86     2384.55     31.42 o 
  -2  -7  10     6554.20     6562.94     40.09 o 
  -1  -7  10     3969.75     3856.84    148.34 o 
   0  -7  10       62.53       94.89     24.01 o 
   1  -7  10     3199.74     3122.89     52.35 o 
   2  -7  10     6913.23     6809.04     54.66 o 
   3  -7  10      236.64      232.69     59.34 o 
   4  -7  10     3655.93     3733.48     90.75 o 
   5  -7  10     3335.01     3325.11     44.21 o 
   6  -7  10      876.35      874.91     62.83 o 
   7  -7  10     1186.64     1246.05     86.09 o 
   8  -7  10     9575.32     9385.48    219.89 o 
 -11  -6  10       87.40       78.45     32.36 o 
 -10  -6  10     2932.81     2942.72    127.40 o 
  -9  -6  10     2713.01     2600.50     51.19 o 
  -8  -6  10     3561.24     3421.31     35.36 o 
  -7  -6  10     9518.92     9555.51    580.56 o 
  -6  -6  10     4595.77     4681.87    178.59 o 
  -5  -6  10     1132.10     1197.66     24.30 o 
  -4  -6  10     8338.76     8467.08     89.59 o 
  -3  -6  10     1691.55     1711.32     25.91 o 
  -2  -6  10     2289.73     2377.21     47.56 o 
  -1  -6  10     3942.97     4055.66     41.30 o 
   0  -6  10      282.46      257.88     22.81 o 
   1  -6  10       81.88      102.38     43.05 o 
   2  -6  10      635.47      646.87     40.72 o 
   3  -6  10      900.83      864.44     33.74 o 
   4  -6  10     1162.64     1156.46     75.62 o 
   5  -6  10      771.59      778.34     34.90 o 
   6  -6  10      902.41      900.50     75.62 o 
   7  -6  10     7905.95     7990.51    110.53 o 
   8  -6  10      885.98     1011.03     60.50 o 
   9  -6  10      879.04      822.55     59.34 o 
 -11  -5  10     3505.92     3610.27    137.87 o 
 -10  -5  10      839.02      843.75     28.72 o 
  -9  -5  10     2340.56     2088.42     30.73 o 
  -8  -5  10     4788.18     4736.56     54.10 o 
  -7  -5  10     4514.03     4914.88    244.90 o 
  -6  -5  10     1885.64     1948.99     42.95 o 
  -5  -5  10     8908.78     9269.67    168.70 o 
  -4  -5  10      394.33      396.81     28.99 o 
  -3  -5  10     8435.07     8492.35     83.77 o 
  -2  -5  10     7602.25     7679.84    106.45 o 
  -1  -5  10      141.02      132.47     22.11 o 
   0  -5  10      481.32      443.29     26.77 o 
   1  -5  10      465.29      499.12     32.58 o 
   2  -5  10      324.55      329.25     34.90 o 
   3  -5  10      750.01      696.90     50.03 o 
   4  -5  10        6.63       -2.33     45.37 o 
   5  -5  10     6024.04     6095.27     83.77 o 
   6  -5  10     6370.54     6417.54    101.22 o 
   7  -5  10       31.19       65.15     48.86 o 
   8  -5  10     5663.23     5768.34     63.99 o 
   9  -5  10     3387.28     3394.92     62.83 o 
  10  -5  10      443.03      428.15     69.81 o 
 -11  -4  10      651.19      641.02     25.44 o 
 -10  -4  10     2558.73     2536.61     64.57 o 
  -9  -4  10      188.35      214.10     40.72 o 
  -8  -4  10      653.78      684.36     37.23 o 
  -7  -4  10     5921.91     6116.07     97.73 o 
  -6  -4  10     2720.19     2820.88     37.02 o 
  -5  -4  10      116.91      122.54     31.41 o 
  -4  -4  10     6125.00     6199.33     79.11 o 
  -3  -4  10     8364.93     8551.01    182.08 o 
  -2  -4  10     1066.17     1221.38     27.92 o 
  -1  -4  10     3623.35     3672.95     28.65 o 
   0  -4  10     7349.44     7543.75     33.74 o 
   1  -4  10     1946.23     2172.14     44.21 o 
   2  -4  10     3329.73     3575.25     41.88 o 
   3  -4  10     6097.07     6091.78     23.27 o 
   4  -4  10     1850.42     1858.01    137.29 o 
   6  -4  10     5024.13     4917.86    110.53 o 
   7  -4  10     3907.58     3882.40     84.93 o 
   8  -4  10       86.31      125.65     50.03 o 
   9  -4  10     3333.41     3226.22     69.81 o 
 -12  -3  10     4028.28     3944.98    169.28 o 
 -11  -3  10      975.12      891.20     25.60 o 
 -10  -3  10      798.01      798.85     47.70 o 
  -9  -3  10     6672.86     7015.91    330.42 o 
  -8  -3  10       10.60       23.05     12.06 o 
  -7  -3  10     1675.47     1771.57     30.84 o 
  -6  -3  10     1062.09     1133.32     31.41 o 
  -5  -3  10     2073.09     2202.79    116.34 o 
  -4  -3  10      749.25      724.78     25.71 o 
  -3  -3  10      195.65      238.96     24.60 o 
  -2  -3  10     2648.23     2613.38     59.34 o 
  -1  -3  10     4354.28     4207.99     84.35 o 
   0  -3  10       14.35       50.08     18.44 o 
   1  -3  10    12775.33    12809.58     41.54 o 
   2  -3  10     5044.87     4789.89     69.81 o 
   3  -3  10     2076.38     2086.05    116.34 o 
   4  -3  10    12062.86    11779.84     57.01 o 
   5  -3  10     5212.92     5194.76    103.55 o 
   6  -3  10       33.51       52.35     55.85 o 
   7  -3  10     2999.40     2891.15     86.09 o 
   8  -3  10      293.10      257.12     50.03 o 
   9  -3  10       38.31       86.09     53.52 o 
 -12  -2  10      807.37      843.91     39.02 o 
 -11  -2  10     2572.01     2476.97     25.60 o 
 -10  -2  10     3831.43     3741.19     40.21 o 
  -9  -2  10     3465.95     3522.77    189.64 o 
  -8  -2  10     6868.84     6896.21   2375.16 o 
  -7  -2  10      382.47      369.00     27.15 o 
  -6  -2  10      278.93      282.69     21.51 o 
  -5  -2  10      706.61      770.03     28.16 o 
  -4  -2  10       25.41       62.53     17.60 o 
  -3  -2  10     1833.42     1758.01    121.58 o 
  -2  -2  10     1566.26     1551.39     29.09 o 
  -1  -2  10     1085.53     1030.30     18.10 o 
   0  -2  10    14133.82    14170.28     63.99 o 
   1  -2  10     4322.43     4382.20     37.65 o 
   2  -2  10     5389.89     5372.02    130.89 o 
   3  -2  10    10979.54    10833.28    100.64 o 
   4  -2  10       53.35       -1.16     32.58 o 
   5  -2  10     4730.82     4729.39     48.86 o 
   6  -2  10     6187.52     6226.74     52.35 o 
   7  -2  10       15.00      -68.64     45.37 o 
   8  -2  10      273.87      222.22     50.03 o 
   9  -2  10      407.75      426.98     53.52 o 
 -12  -1  10      968.93     1052.91     54.68 o 
 -11  -1  10      567.19      577.07     17.45 o 
 -10  -1  10      625.93      645.94     48.28 o 
  -9  -1  10     1174.32     1230.17     32.49 o 
  -8  -1  10     3309.20     3423.00     34.55 o 
  -7  -1  10       81.24      101.08     33.50 o 
  -6  -1  10     5715.26     5834.47     42.47 o 
  -5  -1  10     4641.97     4342.57     28.79 o 
  -4  -1  10        7.86        3.97     33.16 o 
  -3  -1  10     3525.49     3392.18     68.64 o 
  -2  -1  10    11419.63    11206.22     58.75 o 
  -1  -1  10     2538.65     2595.27     24.87 o 
   0  -1  10     1604.66     1466.85     20.06 o 
   1  -1  10     8640.04     8651.35     30.25 o 
   2  -1  10     5455.83     5468.84     22.11 o 
   3  -1  10      654.84      697.69     18.03 o 
   4  -1  10     3117.07     3092.43     13.96 o 
   5  -1  10     5632.82     5546.12     47.70 o 
   6  -1  10      608.51      621.28     43.05 o 
   7  -1  10      727.99      715.52     47.70 o 
   8  -1  10     2708.84     2759.68     54.68 o 
   9  -1  10      851.54      828.37     60.50 o 
 -12   0  10      417.51      438.62     52.35 o 
 -11   0  10      361.85      309.48     24.43 o 
 -10   0  10      832.83      816.74     62.83 o 
  -9   0  10     1794.09     1813.80     46.54 o 
  -8   0  10     1243.40     1230.92     44.21 o 
  -7   0  10     5460.61     5457.30    102.38 o 
  -6   0  10     1637.49     1488.55     76.79 o 
  -5   0  10     6466.59     6407.63     90.75 o 
  -4   0  10    37658.79    37050.94     76.79 o 
  -3   0  10     7761.05     7667.79    199.53 o 
  -2   0  10     3285.72     3070.89     63.99 o 
  -1   0  10    14087.99    14176.28    193.13 o 
   0   0  10     1907.59     1826.39     15.90 o 
   1   0  10     1275.55     1290.57     20.06 o 
   2   0  10      662.64      650.36     17.45 o 
   3   0  10       57.96       51.22     26.18 o 
   4   0  10       38.11       60.16      8.95 o 
   5   0  10      437.89      407.45      5.75 o 
   6   0  10     5141.58     4687.50     51.19 o 
   7   0  10     3374.47     3282.07     52.35 o 
   8   0  10      249.42      219.89     52.35 o 
 -12   1  10      480.21      502.61     52.35 o 
 -10   1  10      732.57      744.60     47.70 o 
  -9   1  10     2902.32     3022.62     50.03 o 
  -8   1  10     3770.16     3799.80     48.86 o 
  -7   1  10       42.72        1.16     38.39 o 
  -6   1  10     6749.56     6497.82     47.70 o 
  -5   1  10    16122.09    16097.37     58.17 o 
  -4   1  10        0.81      -10.47     31.41 o 
  -3   1  10    14563.28    15755.32   1271.06 o 
  -2   1  10     6122.48     6048.71     94.24 o 
  -1   1  10       24.12       38.89     23.27 o 
   0   1  10     5319.14     4985.38     31.99 o 
   1   1  10     4212.51     4231.81     73.88 o 
   2   1  10       99.42       95.72     14.42 o 
   3   1  10      459.52      448.29     14.34 o 
   4   1  10      154.09      147.81     12.02 o 
   5   1  10     2291.97     2332.76     19.66 o 
   6   1  10     2710.88     2169.82     48.86 o 
   7   1  10       36.89       67.48     50.03 o 
   8   1  10     3179.70     3415.86     62.83 o 
   9   1  10     1102.14     1033.14     65.15 o 
 -11   2  10     2625.24     2533.97     55.85 o 
 -10   2  10     1773.31     1754.47     51.19 o 
  -8   2  10     5271.26     5344.85     52.35 o 
  -7   2  10     3695.66     3743.95     46.54 o 
  -6   2  10      233.14      250.14     37.23 o 
  -5   2  10     4005.58     3960.35     41.88 o 
  -4   2  10     5050.19     4771.27     40.72 o 
  -3   2  10      548.63      495.63     29.09 o 
  -2   2  10      691.47      739.22     52.94 o 
  -1   2  10     1239.48     1222.91     71.55 o 
   0   2  10     4499.00     4631.36    116.93 o 
   1   2  10       95.37      118.39     18.04 o 
   2   2  10     3304.81     3280.26     27.07 o 
   3   2  10      833.30      835.64     25.08 o 
   4   2  10       48.02       60.65     15.71 o 
   5   2  10     1121.09     1220.93     22.29 o 
   6   2  10     1400.22     1487.43    294.35 o 
   7   2  10      183.84      130.31     52.35 o 
   8   2  10      190.93      299.00     57.01 o 
 -11   3  10       10.03      -41.88     51.19 o 
 -10   3  10     4064.23     4219.80     55.85 o 
  -8   3  10        5.98      -58.17     43.05 o 
  -7   3  10     2883.38     2795.75     46.54 o 
  -6   3  10     2412.82     2389.71     43.05 o 
  -5   3  10     1230.42     1272.80     37.23 o 
  -4   3  10        6.14        0.00     33.74 o 
  -3   3  10      166.30      139.06     10.59 o 
  -2   3  10     2038.17     1908.65     55.85 o 
  -1   3  10     3635.62     4078.81    347.29 o 
   0   3  10       27.24       27.59     16.75 o 
   1   3  10     4811.68     4607.88     27.34 o 
   2   3  10     3467.75     3403.15     81.44 o 
   3   3  10     1184.62      710.21    323.44 o 
   4   3  10     5043.90     5214.11    181.50 o 
   5   3  10     4096.87     4192.72    151.25 o 
   6   3  10     1213.98     1176.31     66.90 o 
   7   3  10     4965.32     5191.27    119.83 o 
   8   3  10      283.55      290.86     60.50 o 
 -11   4  10     5436.73     5531.00     63.99 o 
 -10   4  10     1984.97     2191.92     53.52 o 
  -9   4  10      795.58      864.44     51.19 o 
  -8   4  10     4160.69     4277.97     54.68 o 
  -7   4  10     1609.53     1591.59     46.54 o 
  -6   4  10      276.91      339.72     39.56 o 
  -5   4  10     2554.73     2423.19     13.96 o 
  -4   4  10      289.11      270.19     17.45 o 
  -3   4  10      242.07      271.63     30.25 o 
  -2   4  10       49.11       45.40     18.03 o 
  -1   4  10      882.13      879.07     16.03 o 
   0   4  10     7079.87     7356.34    600.34 o 
   1   4  10      435.96      400.39     32.58 o 
   2   4  10     5778.76     5678.28    107.04 o 
   3   4  10     1799.48     1747.13     40.72 o 
   4   4  10      515.65      491.60     29.95 o 
   5   4  10     6352.52     6473.38     59.92 o 
   6   4  10     3277.04     3316.32    111.11 o 
   7   4  10        5.43      -13.00     40.72 o 
 -12   5  10      412.16      421.17     57.01 o 
 -11   5  10       81.79       30.25     52.35 o 
 -10   5  10     1303.06     1161.11     58.17 o 
  -9   5  10      989.97     1122.72     51.19 o 
  -8   5  10       72.66       27.92     47.70 o 
  -7   5  10     2850.41     2899.29     51.19 o 
  -6   5  10     2335.64     2329.99     61.66 o 
  -5   5  10      612.64      635.91     16.29 o 
  -4   5  10      545.87      611.98     51.77 o 
  -3   5  10     5896.59     5823.65     62.24 o 
  -2   5  10     2316.86     2247.55     65.15 o 
  -1   5  10       33.49       48.61     16.85 o 
   0   5  10     1120.14     1162.69     38.98 o 
   1   5  10     6882.07     3696.25     38.39 o 
   2   5  10      290.63      320.48     34.32 o 
   3   5  10     1131.00     1236.54    110.53 o 
   4   5  10     3049.24     2892.62    140.78 o 
   5   5  10      567.86      576.53     53.52 o 
   6   5  10      326.42      350.71     69.22 o 
   7   5  10     1193.78     1337.33     98.89 o 
 -11   6  10      259.30      268.75     57.01 o 
 -10   6  10      676.48      783.00     54.68 o 
  -9   6  10       17.13        6.98     48.86 o 
  -8   6  10      413.88      397.90     50.03 o 
  -7   6  10     6887.21     7264.52     62.83 o 
  -6   6  10       22.60       18.62     11.21 o 
  -5   6  10     2467.74     2534.72     74.46 o 
  -4   6  10     3310.67     3589.21     29.09 o 
  -3   6  10      550.59      575.90     26.76 o 
  -2   6  10     3142.54     3206.56     48.86 o 
  -1   6  10     9098.18     9299.59    228.03 o 
   0   6  10       52.38       44.61     21.34 o 
   1   6  10     2070.61     2188.43     37.23 o 
   2   6  10      625.80      607.21     29.20 o 
   3   6  10      316.43      353.21     43.05 o 
   4   6  10      336.83      421.87     36.89 o 
   5   6  10        8.21       46.88     38.55 o 
   6   6  10      816.85     1060.72    103.55 o 
 -11   7  10       31.83       11.63     59.34 o 
 -10   7  10      272.28      250.14     57.01 o 
  -9   7  10       33.56       58.17     52.35 o 
  -8   7  10      662.88      652.69     60.50 o 
  -7   7  10       18.49      -23.27     52.35 o 
  -6   7  10     6849.50     6685.86     29.44 o 
  -5   7  10     4501.94     4716.59     55.85 o 
  -4   7  10      972.94     1069.64     49.45 o 
  -3   7  10     4035.26     4073.21     36.07 o 
  -2   7  10     6116.90     5990.56     37.23 o 
  -1   7  10     1461.33     1109.81    262.36 o 
   0   7  10     7288.04     7482.33    373.46 o 
   1   7  10     1770.07     1536.91     39.56 o 
   2   7  10      397.95      395.01     57.59 o 
   3   7  10     3115.54     3264.28     85.51 o 
   4   7  10      272.12      272.31     36.60 o 
   5   7  10      103.84      201.33     80.86 o 
 -10   8  10      654.63      706.21     60.50 o 
  -9   8  10      255.56      182.66     57.01 o 
  -8   8  10     2210.74     2029.07    210.00 o 
  -7   8  10     1284.40     1189.39     43.05 o 
  -6   8  10       11.03       19.78     22.11 o 
  -5   8  10     1017.82      985.11     21.54 o 
  -4   8  10     1622.20     1696.30     48.86 o 
  -3   8  10       11.98       10.19     31.41 o 
  -2   8  10     1971.13     2009.26     37.23 o 
  -1   8  10     2552.03     2540.62    168.70 o 
   0   8  10      179.40      159.52     35.60 o 
   1   8  10     1137.75     1268.61     32.30 o 
   2   8  10     2544.92     2849.45    102.96 o 
   3   8  10       32.43       58.63     35.35 o 
   4   8  10      148.72      146.59     55.85 o 
  -9   9  10      887.41      991.25     63.99 o 
  -8   9  10      527.44      340.83     35.48 o 
  -7   9  10     5237.14     4674.28    260.61 o 
  -6   9  10     2553.41     2500.99     49.45 o 
  -5   9  10     1618.23     1411.88     54.68 o 
  -4   9  10     1123.44     1110.58     22.64 o 
  -3   9  10      183.64      234.80     22.64 o 
  -2   9  10        1.87       22.75     24.31 o 
  -1   9  10       24.05       16.00     26.17 o 
   0   9  10      629.98      730.26     30.97 o 
   1   9  10      325.85      367.56     32.43 o 
   2   9  10      504.11      514.70     35.26 o 
   3   9  10      306.90      401.38     61.08 o 
  -8  10  10     4459.56     3604.94    547.40 o 
  -6  10  10     1776.14     1709.09     30.25 o 
  -5  10  10     4447.01     4490.88     80.28 o 
  -4  10  10        1.96        6.18     23.18 o 
  -3  10  10      136.94      175.68     44.21 o 
  -2  10  10      160.46      215.65     55.85 o 
  -1  10  10      144.13      208.26     44.21 o 
   0  10  10      112.70      112.85     43.05 o 
   1  10  10        2.05      -23.62     55.85 o 
  -6  11  10     1580.56     1383.33     33.74 o 
  -5  11  10       24.57       26.76     38.39 o 
  -4  11  10     1183.25     1113.66     30.65 o 
  -3  11  10     1924.65     2075.46    157.06 o 
  -2  11  10      143.49      112.54     30.45 o 
  -1  11  10      385.14      457.23     52.35 o 
   1 -15  11     2512.14     2477.18    109.36 o 
  -3 -14  11     1851.68     1782.10     53.38 o 
  -2 -14  11     1311.67     1189.02     79.11 o 
  -1 -14  11     7463.09     7017.03    175.10 o 
   0 -14  11     1337.37     1335.75     51.60 o 
   1 -14  11     1566.12     1356.50     96.57 o 
   2 -14  11     2000.48     2048.90     48.52 o 
   3 -14  11       25.84       51.19     65.73 o 
   4 -14  11      915.01      871.32     48.94 o 
   5 -14  11      935.36     1027.19     53.65 o 
  -5 -13  11     2651.95     2595.75    191.39 o 
  -4 -13  11       24.47       56.50     51.39 o 
  -3 -13  11     3294.56     3246.12     58.65 o 
  -2 -13  11     3148.87     3009.93     64.57 o 
  -1 -13  11      472.59      452.34     61.66 o 
   0 -13  11     6676.15     6591.29     78.53 o 
   1 -13  11     4449.39     4338.15     62.83 o 
   2 -13  11      444.61      435.84     43.60 o 
   3 -13  11     4433.22     4312.32     59.92 o 
   4 -13  11     1052.52     1033.64     62.84 o 
   5 -13  11       91.43      167.56     46.48 o 
   6 -13  11     1074.62     1090.17     49.34 o 
  -6 -12  11      415.08      431.42     42.21 o 
  -5 -12  11     1219.08     1199.58     45.16 o 
  -4 -12  11     1685.97     1640.68     44.42 o 
  -3 -12  11       53.44       38.53     44.00 o 
  -2 -12  11     3474.15     3411.66     52.35 o 
  -1 -12  11      756.83      773.89     41.93 o 
   0 -12  11     1356.24     1290.08     44.45 o 
   1 -12  11      112.72      172.12     40.09 o 
   2 -12  11     3795.65     3702.73     68.06 o 
   3 -12  11      753.25      802.74     43.96 o 
   4 -12  11       28.49       52.45     44.21 o 
   5 -12  11     6182.88     6130.36    133.21 o 
   6 -12  11     4445.27     4326.84     82.60 o 
   7 -12  11       11.70      -16.29     81.44 o 
  -7 -11  11     2950.64     2676.28    106.45 o 
  -6 -11  11     3417.28     3405.77    151.83 o 
  -5 -11  11      698.62      651.80     45.11 o 
  -4 -11  11     4164.64     4217.48     52.70 o 
  -3 -11  11     4563.61     4489.44     53.19 o 
  -2 -11  11       78.34      101.01     41.88 o 
  -1 -11  11      554.84      622.98     36.55 o 
   0 -11  11     1251.24     1237.43     38.30 o 
   1 -11  11     1030.23     1082.14     51.19 o 
   2 -11  11      196.69      225.71     57.01 o 
   3 -11  11       15.74       28.21     47.65 o 
   4 -11  11     6051.74     5931.28     54.39 o 
   5 -11  11     2179.22     2270.45     54.09 o 
   6 -11  11     2126.06     2169.82     65.15 o 
   7 -11  11     7966.99     7622.86    281.55 o 
   8 -11  11     1908.01     2023.22     72.13 o 
  -8 -10  11     4372.58     4133.89     52.90 o 
  -7 -10  11      720.56      712.60     38.31 o 
  -6 -10  11     1314.33     1272.57     90.17 o 
  -5 -10  11     7533.36     7450.37    171.03 o 
  -4 -10  11     3759.87     3776.07     70.97 o 
  -3 -10  11     1654.55     1680.00     39.11 o 
  -2 -10  11     1740.12     1784.13     41.18 o 
  -1 -10  11     1384.63     1308.29     41.83 o 
   0 -10  11      243.01      271.59     36.98 o 
   1 -10  11      197.32      204.73     36.55 o 
   2 -10  11      758.98      736.64     33.73 o 
   3 -10  11     1891.31     1935.78     73.30 o 
   4 -10  11      276.94      277.24     38.19 o 
   5 -10  11     6380.09     6197.65    104.71 o 
   6 -10  11     5005.31     4836.42    124.49 o 
   7 -10  11       60.72       41.88     81.44 o 
   8 -10  11     4965.92     4948.11     73.30 o 
  -9  -9  11      270.40      283.86     38.84 o 
  -8  -9  11      677.82      639.98     36.11 o 
  -7  -9  11     1876.02     1842.76     40.11 o 
  -6  -9  11      104.68      128.95     36.41 o 
  -5  -9  11       75.21       37.20     31.56 o 
  -4  -9  11       38.53       67.87     34.34 o 
  -3  -9  11     6679.96     6620.72     46.80 o 
  -2  -9  11      116.41      121.31     28.65 o 
  -1  -9  11     2037.48     1998.82     32.90 o 
   0  -9  11     3831.33     3970.08     93.08 o 
   1  -9  11     2819.00     2842.03     35.12 o 
   2  -9  11      407.57      417.60     35.70 o 
   3  -9  11     8146.84     7973.75     70.97 o 
   4  -9  11      850.22      860.95     67.48 o 
   5  -9  11       42.36       65.15     50.03 o 
   6  -9  11      869.65      927.26     58.17 o 
   7  -9  11     1561.25     1549.70     51.19 o 
   8  -9  11      154.20      115.18    125.65 o 
   9  -9  11       34.77       31.41     65.15 o 
  -9  -8  11      662.18      708.73     54.68 o 
  -8  -8  11      949.06      906.60     33.51 o 
  -7  -8  11       36.04       44.77     33.74 o 
  -6  -8  11       54.01       50.29     30.37 o 
  -5  -8  11       22.04       58.97     28.17 o 
  -4  -8  11     1163.93     1163.11     32.97 o 
  -3  -8  11      338.69      417.95     29.42 o 
  -2  -8  11    10226.54    10384.19     51.22 o 
  -1  -8  11    15195.04    14951.43    247.81 o 
   0  -8  11     2350.92     2339.30     38.70 o 
   1  -8  11     7403.30     7120.66     44.95 o 
   2  -8  11     9994.58     9866.31    114.02 o 
   3  -8  11      132.86      166.20     31.47 o 
   4  -8  11     3006.24     2981.90     69.81 o 
   5  -8  11     2780.10     2621.23     44.21 o 
   6  -8  11       33.69       47.70     43.05 o 
   7  -8  11     1337.59     1313.52     65.15 o 
   8  -8  11     1010.04      991.25     59.34 o 
 -10  -7  11     2549.40     2365.28    194.29 o 
  -9  -7  11       16.56       25.13     32.58 o 
  -8  -7  11      778.60      726.85     28.28 o 
  -7  -7  11     1061.21     1031.49     30.25 o 
  -6  -7  11      624.17      692.43     27.24 o 
  -5  -7  11      146.91      163.45     21.52 o 
  -4  -7  11     6627.58     6686.29     66.04 o 
  -3  -7  11    10663.79    10764.94    125.07 o 
  -2  -7  11     3636.88     3515.55     36.07 o 
  -1  -7  11     3138.69     3167.80     36.10 o 
   0  -7  11    13649.89    13482.37     49.47 o 
   1  -7  11     4549.94     4359.74     40.72 o 
   2  -7  11     2864.36     2943.32     35.41 o 
   3  -7  11    10619.45    10694.35     89.58 o 
   4  -7  11     3131.91     3165.72     88.42 o 
   5  -7  11     3046.66     3116.86     72.13 o 
   6  -7  11     4738.99     4756.15    158.23 o 
   7  -7  11     1167.91     1135.52     52.35 o 
   8  -7  11      301.14      343.22     53.52 o 
   9  -7  11       56.99       47.70     57.01 o 
 -10  -6  11        0.17        2.53     29.68 o 
  -9  -6  11     2088.35     2215.15    172.77 o 
  -8  -6  11     4773.91     4488.63     36.68 o 
  -7  -6  11      206.61      211.73     24.75 o 
  -6  -6  11     3650.81     3644.33    186.73 o 
  -5  -6  11     2632.91     2654.31    158.81 o 
  -4  -6  11     2123.10     2196.07     27.15 o 
  -3  -6  11     2132.53     2127.52     36.09 o 
  -2  -6  11    14227.12    14159.66    215.24 o 
  -1  -6  11     1339.15     1257.14     30.83 o 
   0  -6  11        3.89        5.71     22.34 o 
   1  -6  11     1490.00     1543.67     28.88 o 
   2  -6  11     4634.03     4549.05     70.97 o 
   3  -6  11       89.41       98.89     38.39 o 
   4  -6  11     2251.09     2325.72     60.50 o 
   5  -6  11     3076.23     3127.33    101.22 o 
   6  -6  11     3581.96     3207.61    164.05 o 
   7  -6  11       76.13       46.54     50.03 o 
   8  -6  11     1479.93     1477.57     87.26 o 
   9  -6  11     2062.05     2062.78     70.97 o 
 -11  -5  11       48.39       53.88     27.48 o 
 -10  -5  11     3340.32     3110.32     34.40 o 
  -9  -5  11     1080.65     1145.10     72.72 o 
  -8  -5  11     1040.81     1077.43     23.18 o 
  -7  -5  11    14185.76    13999.09     50.79 o 
  -6  -5  11     4578.77     4346.61    195.46 o 
  -5  -5  11      725.28      721.78     20.34 o 
  -4  -5  11     6290.51     6452.57     84.93 o 
  -3  -5  11     3154.13     3170.84    106.45 o 
  -2  -5  11      548.44      584.03     21.91 o 
  -1  -5  11     5423.49     5592.04     27.92 o 
   0  -5  11       60.82       69.81     30.25 o 
   1  -5  11     1391.00     1406.60     44.21 o 
   2  -5  11      688.20      671.31     48.86 o 
   3  -5  11      340.29      325.76     36.07 o 
   4  -5  11     4075.78     4259.36     39.56 o 
   5  -5  11     3746.13     3711.38     76.79 o 
   6  -5  11      706.91      621.28     46.54 o 
   7  -5  11     2668.22     2751.54     68.64 o 
   8  -5  11      961.56     1040.12     61.66 o 
   9  -5  11     2713.93     2883.01     66.32 o 
 -11  -4  11     3032.38     2890.60     33.07 o 
 -10  -4  11      272.19      290.86     45.37 o 
  -9  -4  11     2458.83     2383.61    112.85 o 
  -8  -4  11     6963.79     7005.19    119.61 o 
  -7  -4  11     2827.51     2913.26     83.77 o 
  -6  -4  11     4928.06     5063.17    125.07 o 
  -5  -4  11    11436.30    11590.58     84.56 o 
  -4  -4  11      122.92      121.05     23.44 o 
  -3  -4  11    11178.43    11218.68    161.72 o 
  -2  -4  11    13294.25    13589.44     89.17 o 
  -1  -4  11       42.63       45.61     23.23 o 
   0  -4  11     2674.72     2538.88     33.74 o 
   1  -4  11      990.66     1002.89     40.72 o 
   2  -4  11      155.24      198.95     53.52 o 
   3  -4  11      119.00      132.63     67.48 o 
   4  -4  11       63.17       97.73     37.23 o 
   5  -4  11     2386.04     2294.31     79.11 o 
   6  -4  11     1056.67     1104.11     46.54 o 
   7  -4  11      106.75      176.84     53.52 o 
   8  -4  11     3413.23     3524.06     98.89 o 
 -11  -3  11     1346.59     1430.33     89.58 o 
 -10  -3  11      787.12      852.80     59.34 o 
  -9  -3  11      129.54      136.26     26.82 o 
  -8  -3  11     2706.37     2629.29     98.89 o 
  -7  -3  11     3523.85     3554.39     59.34 o 
  -6  -3  11     1076.33     1099.05     24.52 o 
  -5  -3  11      410.89      415.63     58.75 o 
  -4  -3  11     1970.45     2070.72     45.39 o 
  -3  -3  11     4157.07     4092.49    138.45 o 
  -2  -3  11      106.54      137.35     19.69 o 
  -1  -3  11      978.25      971.85     31.99 o 
   0  -3  11     5365.19     5324.27     26.23 o 
   1  -3  11      861.91      878.93     83.77 o 
   2  -3  11      371.17      393.39     17.28 o 
   3  -3  11     3974.33     3921.96     50.03 o 
   4  -3  11      135.49      392.08     58.17 o 
   5  -3  11      951.96     1005.21     73.30 o 
   7  -3  11      847.30      701.55     48.86 o 
   9  -3  11     1547.17     1650.92     60.50 o 
 -12  -2  11     4241.92     4415.26     69.81 o 
 -11  -2  11      128.41      206.59     37.84 o 
 -10  -2  11      513.35      503.77     41.88 o 
  -9  -2  11     6322.68     6348.49    143.69 o 
  -8  -2  11       15.62      -18.03     44.79 o 
  -7  -2  11     2552.78     2236.13     46.54 o 
  -6  -2  11       87.18       66.32     26.73 o 
  -5  -2  11      293.23      279.87     22.34 o 
  -4  -2  11       16.80       31.41     16.91 o 
  -3  -2  11        4.85       24.15     18.71 o 
  -2  -2  11      807.83      751.65     23.67 o 
  -1  -2  11     6149.52     6100.20     44.21 o 
   0  -2  11      395.09      364.59     21.60 o 
   1  -2  11    12509.54    12688.36    241.41 o 
   2  -2  11     7817.17     7769.57    130.31 o 
   3  -2  11     1492.44     1470.59     68.64 o 
   4  -2  11    14237.21    14276.58     61.66 o 
   5  -2  11     6673.35     6579.26     77.95 o 
   7  -2  11     1961.59     1985.99     51.19 o 
   9  -2  11      205.44      189.64     57.01 o 
 -12  -1  11       95.73      145.43     57.01 o 
 -10  -1  11     2845.40     2871.86     39.46 o 
  -9  -1  11     1458.06     1519.25     34.96 o 
  -8  -1  11     4757.21     4824.63     62.24 o 
  -7  -1  11       24.05       20.94     93.08 o 
  -6  -1  11      394.54      346.73     59.92 o 
  -5  -1  11     3236.73     3152.98     40.72 o 
  -4  -1  11      208.23      227.46     29.72 o 
  -3  -1  11     1107.41     1065.45     33.74 o 
  -2  -1  11     1179.80     1230.33     23.67 o 
  -1  -1  11      941.11      898.00     20.68 o 
   0  -1  11    10464.43    10601.31     66.32 o 
   1  -1  11      500.63      569.05     18.93 o 
   2  -1  11     4636.58     4780.83     62.24 o 
   3  -1  11    14356.14    15018.86     34.90 o 
   4  -1  11      342.11      339.29     11.07 o 
   5  -1  11     4422.39     4458.31     48.86 o 
   6  -1  11     3773.94     3895.20     51.19 o 
   7  -1  11       62.31      190.80     46.54 o 
   9  -1  11      508.46      409.53     60.50 o 
 -12   0  11      298.83      347.87     55.85 o 
 -10   0  11      532.10      627.09     51.19 o 
  -9   0  11      137.93      197.78     46.54 o 
  -8   0  11      675.45      670.14     44.21 o 
  -7   0  11       39.93       83.77     41.88 o 
  -6   0  11     4904.30     4965.56     48.86 o 
  -5   0  11     3239.68     3016.80     39.56 o 
  -4   0  11        0.01       25.60     33.74 o 
  -3   0  11     4220.15     4250.86    163.46 o 
  -2   0  11     3055.30     3001.10     78.53 o 
  -1   0  11      245.55      226.28     18.50 o 
   0   0  11     6606.16     6374.20     63.99 o 
   1   0  11    10567.11    10513.16     26.29 o 
   2   0  11      570.81      493.35     15.49 o 
   3   0  11     1639.56     1665.41     34.90 o 
   4   0  11     6074.12     6194.61    125.07 o 
   5   0  11     3822.07     3618.19     22.11 o 
   6   0  11        7.93       30.25     45.37 o 
   7   0  11      843.80      871.42     51.19 o 
   8   0  11     1581.97     1578.79     57.01 o 
 -12   1  11      115.23       82.60     57.01 o 
 -10   1  11      633.34      727.15     50.03 o 
  -8   1  11      558.38      596.85     44.21 o 
  -7   1  11     5992.40     6027.79     52.35 o 
  -6   1  11     4338.87     4328.00     46.54 o 
  -5   1  11     2044.12     1983.67     76.79 o 
  -4   1  11    22301.80    21621.38     67.48 o 
  -3   1  11     2506.62     2555.88    129.14 o 
  -2   1  11     4500.25     4115.92    125.07 o 
  -1   1  11     6011.20     5805.26     90.75 o 
   0   1  11      823.44      856.27     40.72 o 
   1   1  11     4570.26     4605.68     60.50 o 
   2   1  11     2038.53     2032.23     58.17 o 
   3   1  11       15.63       34.34     14.46 o 
   4   1  11     1146.87     1180.37     15.06 o 
   5   1  11       75.93      122.50     17.97 o 
   6   1  11      924.22      938.90     50.03 o 
   7   1  11     4300.91     4376.86     61.66 o 
   8   1  11       47.05        3.49     58.17 o 
 -10   2  11      234.63      211.75     51.19 o 
  -8   2  11     2713.18     2705.00     50.03 o 
  -7   2  11       12.98       75.62     45.37 o 
  -6   2  11     6382.27     6226.74     52.35 o 
  -5   2  11     6652.67     6297.70     48.86 o 
  -4   2  11      782.49      770.53     33.74 o 
  -3   2  11    14252.53    14147.64     25.08 o 
  -2   2  11     5444.36     5737.03    556.71 o 
  -1   2  11      506.70      428.05     23.27 o 
   0   2  11     6138.79     5943.08    109.36 o 
   1   2  11     4090.39     4100.37     57.01 o 
   2   2  11     1573.17     1506.66     23.27 o 
   3   2  11     1412.62     1341.45     45.96 o 
   4   2  11     1389.36     1384.93     37.23 o 
   5   2  11      472.50      420.31    170.44 o 
   6   2  11      278.84      258.88      9.14 o 
   7   2  11       15.25      -47.70     52.35 o 
   8   2  11     1626.75     1740.51     62.83 o 
 -11   3  11     2192.35     2130.26     58.17 o 
 -10   3  11     1538.08     1575.30     55.85 o 
  -8   3  11      776.25      732.97     46.54 o 
  -7   3  11     4110.07     4218.64    100.06 o 
  -6   3  11     1970.20     1930.15     44.21 o 
  -5   3  11     3173.91     3052.87     86.09 o 
  -4   3  11     3051.01     2981.66     13.21 o 
  -3   3  11        5.59        2.56     41.88 o 
  -2   3  11       95.74      125.82     15.12 o 
  -1   3  11     1172.54     1368.35    123.32 o 
   0   3  11     1739.38     1668.34     39.56 o 
   1   3  11      689.97      695.04     25.36 o 
   2   3  11     2728.09     2730.77     70.97 o 
   3   3  11     1956.42     2091.01     97.15 o 
   4   3  11      349.32      352.52     43.05 o 
   5   3  11      718.42      713.19     17.45 o 
   6   3  11     2471.91     2243.74    171.61 o 
   7   3  11       55.49       88.42     58.17 o 
 -11   4  11       45.88       17.45     54.68 o 
 -10   4  11     2948.18     3063.34    117.51 o 
  -9   4  11     2932.81     2985.39     57.01 o 
  -8   4  11      176.56      184.99     51.19 o 
  -7   4  11     4898.77     5044.68     57.01 o 
  -6   4  11     3355.68     3321.62     48.86 o 
  -5   4  11      197.30      170.61     12.80 o 
  -4   4  11     1658.53     1674.64     15.82 o 
  -3   4  11      681.19      739.41     45.37 o 
  -2   4  11     4076.53     3895.20    166.37 o 
  -1   4  11     1651.64     1675.92     21.95 o 
   0   4  11      437.84      603.49     81.44 o 
   1   4  11     6494.26     5373.27    539.84 o 
   2   4  11     1168.66     1154.52     27.39 o 
   3   4  11     2746.71     2702.89     90.17 o 
   4   4  11     8265.30     8142.34     91.74 o 
   5   4  11     3805.09     1573.78   1181.47 o 
   6   4  11     1035.74      536.86    300.75 o 
 -11   5  11     4269.70     4218.64     66.32 o 
 -10   5  11      890.70      872.58     59.34 o 
  -9   5  11     1930.22     1987.16     58.17 o 
  -8   5  11     6462.10     6665.35     65.15 o 
  -7   5  11      683.43      736.46     48.86 o 
  -5   5  11     3607.76     3635.06     64.57 o 
  -4   5  11      851.75      822.75     17.09 o 
  -3   5  11      216.63      248.50     27.97 o 
  -2   5  11      969.30      982.60     20.61 o 
  -1   5  11      582.88      642.98     18.03 o 
   0   5  11     3080.48     3079.91     25.01 o 
   1   5  11        6.55       39.56     32.58 o 
   2   5  11     5483.04     6257.90    642.80 o 
   3   5  11     1468.94     1630.90    196.62 o 
   4   5  11       72.95      -59.34     45.37 o 
   5   5  11     2489.65     2521.29     39.74 o 
   6   5  11     2521.20     2601.60    148.92 o 
 -11   6  11      271.23      288.53     66.32 o 
 -10   6  11      818.27      920.28     58.17 o 
  -9   6  11      788.78      796.96     59.34 o 
  -8   6  11       12.27       23.27     52.35 o 
  -7   6  11     1100.73     1214.63     52.35 o 
  -6   6  11     3230.23     3016.19    150.67 o 
  -5   6  11      232.10      231.52     36.07 o 
  -4   6  11      179.50      222.20     24.43 o 
  -3   6  11     4706.72     4242.35    314.71 o 
  -2   6  11      529.53      507.26     24.43 o 
  -1   6  11       82.96       89.00     34.32 o 
   0   6  11      833.00      898.01     24.43 o 
   1   6  11     1672.60     1660.23     38.39 o 
   2   6  11        3.14       57.77     30.83 o 
   3   6  11     1173.10     1240.86     48.86 o 
   4   6  11      550.19      628.84     45.37 o 
   5   6  11      647.13      736.26     85.51 o 
 -10   7  11       51.42      -30.25     61.66 o 
  -9   7  11       28.59      110.53     54.68 o 
  -8   7  11      888.33      884.21     57.01 o 
  -7   7  11     2936.97     2627.84     77.95 o 
  -6   7  11     1176.57     1091.35     26.27 o 
  -5   7  11     3040.03     3047.05     91.91 o 
  -4   7  11     2057.81     1967.73    176.84 o 
  -3   7  11      500.19      553.80     27.92 o 
  -2   7  11     2196.56     2165.40     61.66 o 
  -1   7  11     4749.53     4561.12     31.99 o 
   0   7  11      475.22      519.59     62.83 o 
   1   7  11     2470.99     2474.64     44.21 o 
   2   7  11      664.49      681.78     47.70 o 
   3   7  11       32.76       72.13     46.54 o 
   4   7  11      315.88      301.32     55.85 o 
  -8   8  11      190.68      235.02     58.17 o 
  -7   8  11      139.86      124.80     15.80 o 
  -6   8  11     2807.36     2705.26     50.03 o 
  -4   8  11     1019.46     1125.71     96.57 o 
  -3   8  11     5817.60     5480.97     38.39 o 
  -2   8  11     1199.99     1103.75     31.13 o 
  -1   8  11      444.99      531.60     28.50 o 
   0   8  11     3969.38     3918.24     33.25 o 
   1   8  11     1841.68     1948.30     39.56 o 
   2   8  11     1700.04     1813.38     37.60 o 
   3   8  11     1995.18     1966.51     39.46 o 
  -8   9  11     1143.80     1102.94     65.15 o 
  -7   9  11      216.36      173.35     20.47 o 
  -6   9  11      790.27      662.00     57.01 o 
  -5   9  11      873.81      841.17     25.60 o 
  -4   9  11     1026.98      886.54     27.92 o 
  -3   9  11      338.24      351.04     36.07 o 
  -2   9  11     2505.07     2466.84    129.14 o 
  -1   9  11      706.77      780.94     34.32 o 
   0   9  11      181.89      189.97     30.97 o 
   1   9  11     2543.89     2604.94     55.85 o 
  -7  10  11     2615.39     2687.55     73.30 o 
  -6  10  11     1186.19      836.51     29.09 o 
  -5  10  11     1152.38     1082.09     27.90 o 
  -4  10  11     2537.13     2339.06     28.65 o 
  -3  10  11       10.70       11.63     39.56 o 
  -2  10  11       29.78       25.75     27.65 o 
  -1  10  11      160.57      168.07     92.49 o 
  -2 -14  12     1417.73     1522.31     51.60 o 
  -1 -14  12        0.26      -22.76     52.49 o 
   0 -14  12     3891.69     3681.50    178.01 o 
   1 -14  12     1481.19     1515.69     55.52 o 
   2 -14  12       28.23       49.06     49.52 o 
   3 -14  12     2058.93     2080.07     52.12 o 
   4 -14  12     2320.31     2279.81     65.45 o 
  -4 -13  12     4416.14     4112.67     57.47 o 
  -3 -13  12     1716.31     1644.72     49.33 o 
  -2 -13  12      623.33      734.78     55.85 o 
  -1 -13  12     6984.92     6634.80    111.11 o 
   0 -13  12      651.74      646.48     44.45 o 
   1 -13  12     4016.26     3755.93     58.77 o 
   2 -13  12     3365.58     3371.23     67.63 o 
   3 -13  12       41.01       37.64     49.28 o 
   4 -13  12     2309.81     2484.40     63.79 o 
   5 -13  12     2660.98     2672.58    109.95 o 
  -5 -12  12     1954.40     1965.89     70.88 o 
  -4 -12  12        4.95        3.51     41.63 o 
  -3 -12  12     4070.25     4059.77     55.85 o 
  -2 -12  12     3595.58     3391.21     84.29 o 
  -1 -12  12      266.16      292.74     42.73 o 
   0 -12  12     8065.96     7659.96    125.65 o 
   1 -12  12     3034.19     2919.62     45.16 o 
   2 -12  12      831.13      784.30     46.40 o 
   3 -12  12     6059.65     5834.33     65.95 o 
   4 -12  12     1816.30     1869.38     79.11 o 
   5 -12  12       95.39       65.68     40.22 o 
   6 -12  12      739.08      755.07     79.11 o 
  -7 -11  12      620.59      618.26    102.38 o 
  -6 -11  12      678.82      595.86    136.70 o 
  -5 -11  12     5598.27     5541.40     83.77 o 
  -4 -11  12     1969.26     1993.53     42.47 o 
  -3 -11  12        3.88      -30.38     61.08 o 
  -2 -11  12     3337.46     3293.55     58.17 o 
  -1 -11  12     1364.47     1388.51     39.14 o 
   0 -11  12      153.27      171.08     52.85 o 
   1 -11  12      361.33      415.03     39.91 o 
   2 -11  12     1876.70     1934.96     44.16 o 
   3 -11  12     1457.69     1370.03     44.99 o 
   4 -11  12      128.95      165.35     42.72 o 
   5 -11  12     3357.44     3347.22     55.85 o 
   6 -11  12     2083.25     1972.03     95.40 o 
   7 -11  12      228.54      193.13     51.19 o 
  -8 -10  12        0.04        5.77     36.16 o 
  -7 -10  12     6836.96     6352.16    712.03 o 
  -6 -10  12     4110.00     4213.59    100.06 o 
  -5 -10  12      588.86      536.30     38.17 o 
  -4 -10  12     9569.58     9550.75     66.32 o 
  -3 -10  12     2265.05     2301.00     48.86 o 
  -2 -10  12       89.53      106.35     32.95 o 
  -1 -10  12      400.71      456.43     35.41 o 
   0 -10  12      587.99      642.42     37.85 o 
   1 -10  12       42.62      136.22     47.12 o 
   2 -10  12        4.03       24.13     36.27 o 
   3 -10  12      193.11      174.03     34.52 o 
   4 -10  12     5347.23     5314.60     55.85 o 
   5 -10  12     2744.47     2723.61     84.93 o 
   6 -10  12     1340.37     1315.85     59.34 o 
   7 -10  12     6327.46     6322.14     66.32 o 
   8 -10  12     1092.85      958.68     69.81 o 
  -8  -9  12     4437.51     4216.01     52.94 o 
  -7  -9  12      356.60      356.99     35.38 o 
  -6  -9  12     2211.48     2074.89    137.87 o 
  -5  -9  12     3278.82     3287.09     35.70 o 
  -4  -9  12     1456.33     1546.63     47.12 o 
  -3  -9  12     3386.58     3490.26     84.93 o 
  -2  -9  12     2279.06     2405.25     46.06 o 
  -1  -9  12      206.31      205.84     50.82 o 
   0  -9  12        0.17       82.05     54.48 o 
   1  -9  12      432.74      419.24     49.50 o 
   2  -9  12      565.08      518.72     31.26 o 
   3  -9  12      496.41      546.55     33.73 o 
   4  -9  12       20.51       -9.31     45.37 o 
   5  -9  12     5268.54     5188.95     67.48 o 
   6  -9  12     4514.52     4486.23     50.03 o 
   7  -9  12       21.81       10.47     87.26 o 
   8  -9  12     2053.51     2111.65     67.48 o 
  -9  -8  12      375.26      411.04     34.32 o 
  -8  -8  12       32.12       33.33     29.77 o 
  -7  -8  12      744.80      662.83     43.89 o 
  -6  -8  12       61.72       74.94     30.47 o 
  -5  -8  12       26.60       36.95     30.81 o 
  -4  -8  12       23.07       53.58     28.14 o 
  -3  -8  12     7144.01     7325.16     55.85 o 
  -2  -8  12     4454.45     4535.66     65.15 o 
  -1  -8  12      832.80      779.61     35.48 o 
   0  -8  12     3351.07     3224.90     39.88 o 
   1  -8  12     6947.29     7060.17     47.00 o 
   2  -8  12     3858.11     3868.79     37.18 o 
   3  -8  12     7626.23     7468.13    121.00 o 
   4  -8  12     6361.90     6248.84     60.50 o 
   5  -8  12       37.05       45.37     51.19 o 
   6  -8  12     2697.06     2713.14     55.85 o 
   7  -8  12     1410.25     1478.73     59.34 o 
   8  -8  12       35.54       48.86     81.44 o 
 -10  -7  12      384.55      361.74     30.51 o 
  -9  -7  12     1605.55     1542.29     34.64 o 
  -8  -7  12      202.90      212.86     27.44 o 
  -7  -7  12      243.81      264.89     24.75 o 
  -6  -7  12     1365.58     1464.58     47.12 o 
  -5  -7  12      497.00      525.37     25.80 o 
  -4  -7  12      761.55      765.09     24.52 o 
  -3  -7  12      266.84      209.96     38.39 o 
  -2  -7  12     5976.84     6080.23     35.73 o 
  -1  -7  12     9478.73     9317.17    311.22 o 
   0  -7  12      350.25      396.19     31.99 o 
   1  -7  12    18270.08    17974.73     83.77 o 
   2  -7  12     1828.84     1887.10     66.32 o 
   3  -7  12     1158.37     1072.69     54.68 o 
   4  -7  12     5768.54     5711.33    103.55 o 
   5  -7  12     5567.33     5588.01     57.01 o 
   6  -7  12      990.92      963.33     46.54 o 
   7  -7  12     2235.39     2271.04     73.30 o 
   8  -7  12      382.41      423.49     55.85 o 
 -10  -6  12      850.21      775.97     29.56 o 
  -9  -6  12      113.74      112.27     33.54 o 
  -8  -6  12     1503.20     1475.47     29.11 o 
  -7  -6  12      735.28      773.98     25.74 o 
  -6  -6  12      371.96      411.27     24.43 o 
  -5  -6  12      881.12      857.10     39.94 o 
  -4  -6  12      914.42      841.79     22.43 o 
  -3  -6  12     6332.35     6617.50     33.88 o 
  -2  -6  12     1466.40     1465.33     31.41 o 
  -1  -6  12       19.72       14.45     20.97 o 
   0  -6  12    10356.56    10265.62     43.05 o 
   1  -6  12      330.38      308.31     55.85 o 
   2  -6  12     1701.60     1663.72     53.52 o 
   3  -6  12     8726.78     8896.83     59.34 o 
   4  -6  12     2412.21     2400.18     87.26 o 
   5  -6  12      417.19      406.04     41.88 o 
   6  -6  12     3116.17     3180.85     68.64 o 
   7  -6  12       85.19       89.58     61.66 o 
   8  -6  12       42.85       36.07     55.85 o 
   9  -6  12       60.03       48.86     63.99 o 
 -10  -5  12      348.62      342.15     36.65 o 
  -9  -5  12     1373.52     1367.52     25.69 o 
  -8  -5  12     7044.16     6952.14    212.91 o 
  -7  -5  12     1048.87     1130.99     40.14 o 
  -6  -5  12     1605.40     1517.30     61.08 o 
  -5  -5  12     3061.15     2860.58     37.45 o 
  -4  -5  12       54.08       64.76     35.38 o 
  -3  -5  12     1399.84     1377.79     38.76 o 
  -2  -5  12    13361.34    13248.10    100.06 o 
  -1  -5  12     1936.50     1965.05     67.48 o 
   0  -5  12      878.06      855.13     46.54 o 
   1  -5  12     1459.52     1460.12     32.58 o 
   2  -5  12     5604.09     5610.11    150.08 o 
   3  -5  12       77.09      118.67     45.37 o 
   4  -5  12      914.63      940.06     47.70 o 
   5  -5  12     3269.58     3373.98     74.46 o 
   6  -5  12     2612.92     2472.31     51.19 o 
   7  -5  12      465.80      471.19     81.44 o 
   8  -5  12     2929.53     3044.72     63.99 o 
   9  -5  12     1946.88     1992.97     98.89 o 
 -10  -4  12     3385.01     3267.83    102.96 o 
  -9  -4  12     2371.26     2286.97     93.08 o 
  -8  -4  12      138.47      128.89     37.88 o 
  -7  -4  12     7239.41     7612.71    234.43 o 
  -6  -4  12     3684.55     3677.33     70.54 o 
  -5  -4  12     3610.05     3378.82    127.98 o 
  -4  -4  12    10333.91    10994.96    310.06 o 
  -3  -4  12     3015.35     3218.16     90.75 o 
  -2  -4  12      389.37      376.44     23.86 o 
  -1  -4  12     5366.76     5423.37     33.23 o 
   0  -4  12     2084.41     2074.45     48.28 o 
   1  -4  12        9.65       37.23     30.25 o 
   2  -4  12      135.57      138.45     44.21 o 
   3  -4  12      134.17      167.54     55.85 o 
   4  -4  12      711.62      682.94     50.03 o 
   5  -4  12      721.15      755.07     45.37 o 
   6  -4  12     2637.57     2620.07     50.03 o 
   8  -4  12      290.84      315.29     55.85 o 
 -11  -3  12     2146.60     2279.18     62.83 o 
 -10  -3  12      171.60      202.18     58.17 o 
  -9  -3  12      749.27      753.91     38.39 o 
  -8  -3  12     4153.47     4076.72    189.64 o 
  -7  -3  12       93.43      107.38      9.12 o 
  -6  -3  12     5080.55     5115.36     38.25 o 
  -5  -3  12     7966.33     7817.13    108.78 o 
  -4  -3  12        6.46      -15.76     23.27 o 
  -3  -3  12     9725.61     9677.39    590.45 o 
  -2  -3  12     4145.03     4040.16     43.63 o 
  -1  -3  12      110.80      129.15     20.57 o 
   0  -3  12     6334.49     6159.49     31.22 o 
   1  -3  12      781.07      853.33     45.96 o 
   2  -3  12      435.09      432.02     18.11 o 
   3  -3  12      161.34      184.99     86.09 o 
   4  -3  12      807.11      796.96     44.21 o 
   5  -3  12     2285.79     2344.33     46.54 o 
   6  -3  12      863.13      919.12     63.99 o 
   8  -3  12     2391.97     2514.20     59.34 o 
 -11  -2  12     2694.18     2775.31     44.40 o 
 -10  -2  12      512.28      568.92     53.52 o 
  -9  -2  12      380.65      418.84     52.35 o 
  -8  -2  12     1873.51     1972.17     35.38 o 
  -7  -2  12     3836.93     4060.89     86.68 o 
  -6  -2  12      558.40      580.40     29.62 o 
  -5  -2  12      142.94      152.54     26.18 o 
  -4  -2  12     1221.52     1155.58     61.66 o 
  -3  -2  12     2258.46     2174.76     33.30 o 
  -2  -2  12      355.58      362.13     54.10 o 
  -1  -2  12     1390.51     1340.83     23.89 o 
   0  -2  12     2110.00     2175.34     24.30 o 
   1  -2  12       48.12       57.30     65.15 o 
   2  -2  12     3286.88     3289.19     40.72 o 
   3  -2  12     5752.90     5969.49    122.74 o 
   4  -2  12     1002.37     1056.40     75.62 o 
   5  -2  12     1255.36     1275.13     46.54 o 
   6  -2  12     2242.16     2236.13     87.26 o 
   7  -2  12      739.73      701.55     59.34 o 
   8  -2  12      522.75      542.16     58.17 o 
 -11  -1  12      385.23      431.64     58.17 o 
 -10  -1  12     3562.54     3542.68     61.66 o 
  -9  -1  12     5879.41     5903.37    104.13 o 
  -8  -1  12      393.96      462.61     33.31 o 
  -7  -1  12      689.95      715.89     31.26 o 
  -6  -1  12      687.70      650.56     48.86 o 
  -5  -1  12      185.50      181.74     26.33 o 
  -4  -1  12      545.36      474.38     26.81 o 
  -3  -1  12       80.79       88.44     21.79 o 
  -2  -1  12      223.12      250.02     39.56 o 
  -1  -1  12     2482.78     2525.44     48.28 o 
   0  -1  12      488.64      500.58     37.23 o 
   1  -1  12    12631.08    12667.52    137.29 o 
   2  -1  12     8024.59     8202.37    186.73 o 
   3  -1  12      101.00       84.50     23.44 o 
   4  -1  12     6431.39     6604.84     68.06 o 
   5  -1  12     3092.56     2981.90     48.86 o 
   6  -1  12     1068.22     1091.31     46.54 o 
   7  -1  12     2475.49     2499.07     55.85 o 
   8  -1  12      748.41      846.98     58.17 o 
 -10   0  12     3681.00     3662.51     63.99 o 
  -9   0  12      621.95      624.77     51.19 o 
  -8   0  12     2752.39     2660.79     51.19 o 
  -6   0  12      203.22      180.33     40.72 o 
  -5   0  12     1036.09     1054.08     39.56 o 
  -4   0  12     1170.51     1149.48     36.07 o 
  -3   0  12     1618.84     1544.65     24.68 o 
  -2   0  12     2391.82     2393.04     36.65 o 
  -1   0  12      843.67      826.23     22.81 o 
   0   0  12     7199.19     7025.08     40.14 o 
   1   0  12     1976.90     1930.77     19.69 o 
   2   0  12     2637.56     2653.38     39.56 o 
   3   0  12     6105.13     6257.29     59.34 o 
   4   0  12     1073.91     1072.33     23.27 o 
   5   0  12     6107.37     6147.40     73.30 o 
   6   0  12     3090.61     3223.89     54.68 o 
   7   0  12       23.39       27.92     52.35 o 
 -10   1  12      531.10      482.83     52.35 o 
  -8   1  12     2806.16     2757.35     51.19 o 
  -6   1  12     4832.57     4614.21     50.03 o 
  -5   1  12     6673.44     6551.33     51.19 o 
  -4   1  12        1.14      -23.27     36.07 o 
  -3   1  12     3726.35     3740.45    205.35 o 
  -2   1  12     4047.36     3892.76    115.18 o 
  -1   1  12        0.90      -33.74     27.92 o 
   0   1  12     2361.42     2408.62     19.69 o 
   1   1  12     5598.83     5685.19     51.77 o 
   2   1  12       47.98       60.50     20.94 o 
   3   1  12     1068.91     1038.95     20.94 o 
   4   1  12     3475.28     3632.89     35.29 o 
   5   1  12     1045.98     1034.75     50.03 o 
   6   1  12       39.43      127.98     48.86 o 
   7   1  12      769.11      942.39     55.85 o 
 -10   2  12     1189.35     1257.68     55.85 o 
  -8   2  12     1243.92     1330.98     48.86 o 
  -6   2  12     2679.90     2696.86     46.54 o 
  -5   2  12     3058.01     2936.52     46.54 o 
  -4   2  12    13134.36    13892.96    579.98 o 
  -3   2  12     1889.47     1794.75     36.07 o 
  -2   2  12     4108.03     4377.49    314.71 o 
  -1   2  12     3628.26     3560.16     47.70 o 
   0   2  12        8.20       94.24     54.68 o 
   1   2  12     6386.58     6476.20     90.75 o 
   2   2  12     2579.60     2629.86     22.92 o 
   3   2  12       32.21       49.28     28.50 o 
   4   2  12      212.55      193.85     16.11 o 
   5   2  12        9.18       15.60     23.27 o 
   6   2  12      164.86      180.33     51.19 o 
   7   2  12      295.32      304.82     57.01 o 
 -11   3  12      111.81      136.12     57.01 o 
 -10   3  12      280.39      175.68     57.01 o 
  -9   3  12      359.99      414.18     51.19 o 
  -8   3  12      707.33      778.34     51.19 o 
  -7   3  12      221.19      190.80     46.54 o 
  -6   3  12     3438.28     3354.20     51.19 o 
  -5   3  12     5150.09     4857.37     50.03 o 
  -4   3  12      211.26      191.97     37.23 o 
  -3   3  12     4065.97     3824.25    140.78 o 
  -2   3  12     1888.15     1742.13     18.85 o 
  -1   3  12      226.52      213.54     19.54 o 
   0   3  12     4594.12     4332.58    133.80 o 
   1   3  12     1203.65     1007.79    308.89 o 
   2   3  12      244.42      255.22     28.40 o 
   3   3  12      562.11      624.34     29.09 o 
   4   3  12      391.52      398.69     19.10 o 
   5   3  12      246.78      249.88     22.11 o 
   6   3  12       66.04       57.01     54.68 o 
 -11   4  12     2432.32     2582.84     66.32 o 
 -10   4  12     1100.34      976.13     59.34 o 
  -9   4  12      990.17      947.04     55.85 o 
  -8   4  12     3373.16     3386.78    115.18 o 
  -7   4  12     2799.57     2799.24     55.85 o 
  -6   4  12       58.70      126.82     94.24 o 
  -5   4  12     4049.65     3989.44     50.03 o 
  -4   4  12     2425.11     2200.12     50.03 o 
  -3   4  12        3.94       22.11     33.74 o 
  -2   4  12      371.73      374.63     43.05 o 
  -1   4  12     2710.95     2652.50     25.55 o 
   0   4  12     2229.11     2716.56    301.33 o 
   1   4  12      639.52      693.70     74.46 o 
   2   4  12     3948.77     3774.76     82.02 o 
   3   4  12     4050.32     3852.72     38.75 o 
   4   4  12       43.17       72.68     28.65 o 
   5   4  12     2671.29     2635.46    105.29 o 
   6   4  12     1671.13     1596.24     57.01 o 
 -11   5  12       17.96      209.42     67.48 o 
 -10   5  12     5537.07     5551.94     73.30 o 
  -9   5  12     3277.58     3361.18     63.99 o 
  -8   5  12      297.54      329.25     54.68 o 
  -7   5  12     6799.60     7064.41     66.32 o 
  -6   5  12     1921.86     1946.44     52.35 o 
  -5   5  12        7.05       23.12     15.12 o 
  -4   5  12     3305.49     3203.76     23.89 o 
  -3   5  12     1016.74      989.27     26.76 o 
  -2   5  12       58.45       33.61     21.10 o 
  -1   5  12      267.67      228.03     24.76 o 
   0   5  12      590.46      704.26     40.14 o 
   1   5  12     1739.87     1783.53     50.03 o 
   2   5  12       52.26       80.28     45.96 o 
   3   5  12      813.02     1033.87    200.69 o 
   4   5  12     4628.44     5440.52    606.15 o 
   5   5  12     1061.86      898.18    126.82 o 
 -10   6  12      337.85      403.71     62.83 o 
  -9   6  12     1795.30     1767.27     63.99 o 
  -8   6  12     3968.02     4165.12     63.99 o 
  -7   6  12      621.96      656.18     55.85 o 
  -6   6  12      917.70      795.33     36.65 o 
  -5   6  12     2182.69     2134.59     90.17 o 
  -4   6  12     2278.34     1760.19    194.88 o 
  -3   6  12      468.89      515.85     21.38 o 
  -2   6  12      515.34      291.25    169.86 o 
  -1   6  12      391.17      446.12     51.77 o 
   0   6  12     1237.95     1262.05     24.64 o 
   1   6  12       70.19      121.08     41.88 o 
   2   6  12     2090.44     2046.29    118.67 o 
   3   6  12     2249.66     2254.57    133.21 o 
   4   6  12        0.11        2.33     50.03 o 
  -9   7  12      521.53      563.11     60.50 o 
  -8   7  12      231.90      275.74     58.17 o 
  -7   7  12     1238.91     1260.01     59.34 o 
  -6   7  12     3304.23     2872.01    270.50 o 
  -5   7  12      375.09      343.67     20.70 o 
  -4   7  12      791.33      944.32     71.55 o 
  -3   7  12     2172.69     2109.70     36.65 o 
  -2   7  12      659.12      660.00     31.41 o 
  -1   7  12        7.30       21.34     22.52 o 
   0   7  12     1368.26     1450.81     43.05 o 
   1   7  12      386.12      423.49     39.56 o 
   2   7  12       56.89       58.45     33.74 o 
   3   7  12     1073.55     1038.10     71.55 o 
  -8   8  12      484.82      424.66     63.99 o 
  -7   8  12      773.14      816.74     60.50 o 
  -6   8  12      189.14      126.82     18.39 o 
  -5   8  12     2335.14     2008.67     33.08 o 
  -4   8  12     2300.23     2265.76    227.45 o 
  -3   8  12        4.27      -26.32     20.37 o 
  -2   8  12     1454.17     1445.79     32.18 o 
  -1   8  12     3616.02     3730.60    155.32 o 
   0   8  12       18.25       38.72     30.83 o 
   1   8  12     1928.82     2214.03     52.35 o 
   2   8  12     2207.58     2323.51     87.84 o 
  -7   9  12       89.26      169.86     62.83 o 
  -6   9  12      794.47      560.41     45.57 o 
  -5   9  12      716.24      623.67     30.39 o 
  -4   9  12      280.40      224.54     54.68 o 
  -3   9  12     5488.12     4900.56    213.49 o 
  -2   9  12      289.07      254.79     33.74 o 
  -1   9  12      611.73      636.40     76.79 o 
   0   9  12     1664.31     1691.59     98.89 o 
  -1 -14  13      987.08      943.95     51.61 o 
   0 -14  13      491.69      383.13     48.02 o 
   1 -14  13       30.40      107.63     58.00 o 
   2 -14  13     1008.47      945.73     50.69 o 
  -3 -13  13     2532.37     2577.64    136.70 o 
  -2 -13  13     1129.00     1084.20     48.60 o 
  -1 -13  13        5.08       31.70     45.60 o 
   0 -13  13     4806.58     4683.04     72.31 o 
   1 -13  13     2251.84     2182.84     47.63 o 
   2 -13  13        0.72       13.37     49.72 o 
   3 -13  13     1775.90     1837.64     57.01 o 
   4 -13  13     2042.46     2003.00     63.78 o 
  -5 -12  13      396.80      434.65     42.98 o 
  -4 -12  13     4957.54     4750.59     54.36 o 
  -3 -12  13     2053.35     2013.45     77.37 o 
  -2 -12  13      590.92      558.04     45.28 o 
  -1 -12  13     9343.85     8838.08    150.67 o 
   0 -12  13     1028.49     1053.09     47.13 o 
   1 -12  13     4902.68     4579.09     66.32 o 
   2 -12  13     6426.98     6922.47     76.79 o 
   3 -12  13      150.54      200.13     42.36 o 
   4 -12  13      856.45      874.60     42.08 o 
   5 -12  13     1168.59     1178.57     77.95 o 
  -6 -11  13     1622.31     1536.30     91.91 o 
  -5 -11  13      803.36      824.26     65.15 o 
  -4 -11  13      136.46      182.31     40.68 o 
  -3 -11  13     6233.10     6282.18     51.77 o 
  -2 -11  13     4911.91     4769.19    172.77 o 
  -1 -11  13      210.23      183.38     45.54 o 
   0 -11  13    10595.08    10417.25     93.08 o 
   1 -11  13     5184.42     5062.13    135.54 o 
   2 -11  13      828.10      882.49     45.62 o 
   3 -11  13     3123.12     3045.61     66.90 o 
   4 -11  13     2733.85     2744.56     54.68 o 
   5 -11  13      285.29      287.37     58.17 o 
   6 -11  13      664.19      702.72     68.64 o 
  -7 -10  13      807.75      802.86     41.71 o 
  -6 -10  13     2309.43     2310.97     43.02 o 
  -5 -10  13     7466.90     7254.05    152.41 o 
  -4 -10  13     1853.94     1848.53     43.95 o 
  -3 -10  13      859.05      850.75    118.09 o 
  -2 -10  13      930.55      970.74     35.07 o 
  -1 -10  13      265.05      297.26     38.41 o 
   0 -10  13       36.50       63.79     35.22 o 
   1 -10  13     1738.13     1759.36     40.89 o 
   2 -10  13       66.80       61.49     52.32 o 
   3 -10  13     1112.66     1186.19     48.28 o 
   4 -10  13      335.81      356.01     47.70 o 
   5 -10  13     2677.04     2627.05     66.32 o 
   6 -10  13     1229.32     1275.13     59.34 o 
  -8  -9  13       37.16       54.22     32.91 o 
  -7  -9  13     6031.66     5905.81    313.55 o 
  -6  -9  13     3808.58     3971.83     74.46 o 
  -5  -9  13      130.41      138.83     35.28 o 
  -4  -9  13     6653.67     6768.26     48.48 o 
  -3  -9  13      109.24      159.23     31.68 o 
  -2  -9  13      251.59      256.24     59.48 o 
  -1  -9  13       34.32       44.65     35.17 o 
   0  -9  13      128.87      185.81     40.72 o 
   1  -9  13      858.54      803.80     34.09 o 
   2  -9  13       77.86       86.62     39.11 o 
   3  -9  13       75.08       82.60     74.46 o 
   4  -9  13     4064.94     4098.80     67.48 o 
   5  -9  13     4385.79     4298.91     32.58 o 
   6  -9  13      563.69      537.51     47.70 o 
   7  -9  13     3039.83     3149.43     68.64 o 
  -9  -8  13      468.35      406.86     30.48 o 
  -8  -8  13     4783.13     4712.63     99.47 o 
  -7  -8  13     1319.36     1395.78     40.14 o 
  -6  -8  13      862.17      879.30     47.30 o 
  -5  -8  13     5964.05     5744.30     44.79 o 
  -4  -8  13      257.44      297.57     29.60 o 
  -3  -8  13      176.04      159.61     30.83 o 
  -2  -8  13     3369.17     3574.83     44.79 o 
  -1  -8  13       46.09       75.31     29.42 o 
   0  -8  13      229.75      213.84     33.51 o 
   1  -8  13      906.56      946.45     51.77 o 
   2  -8  13     2406.88     2286.16     65.15 o 
   3  -8  13      924.44      958.68     45.37 o 
   4  -8  13        5.97       36.07     38.39 o 
   5  -8  13     2865.81     2865.55     48.86 o 
   6  -8  13     2473.11     2532.81     55.85 o 
   7  -8  13      480.71      483.99     60.50 o 
  -9  -7  13       65.09       87.26     53.52 o 
  -8  -7  13     1072.12     1049.45     29.51 o 
  -7  -7  13     1907.64     1894.60     47.12 o 
  -6  -7  13      659.76      649.74     54.10 o 
  -5  -7  13      132.40      102.69     23.23 o 
  -4  -7  13     1178.98     1233.65     27.35 o 
  -3  -7  13     4096.02     4220.07     32.97 o 
  -2  -7  13     5925.58     6015.12     84.35 o 
  -1  -7  13     1999.96     1986.33     28.77 o 
   0  -7  13     8189.22     8061.56     41.62 o 
   1  -7  13     2423.38     2400.18     68.64 o 
   2  -7  13     4990.68     4981.85     60.50 o 
   3  -7  13     7930.95     7869.51     83.77 o 
   4  -7  13     1793.55     1781.23     46.54 o 
   5  -7  13     1235.70     1244.88     44.21 o 
   6  -7  13     4384.93     4194.20    124.49 o 
   7  -7  13      457.72      507.26     55.85 o 
   8  -7  13       16.23       86.09     80.28 o 
 -10  -6  13      623.05      596.14     24.87 o 
  -9  -6  13     2699.90     2636.14     41.30 o 
  -8  -6  13       23.41       34.08     22.53 o 
  -7  -6  13      785.78      777.78     33.16 o 
  -6  -6  13      674.99      741.04     21.75 o 
  -5  -6  13     1216.75     1092.23     23.34 o 
  -4  -6  13      269.28      299.66     21.77 o 
  -3  -6  13      124.26      148.33     21.25 o 
  -2  -6  13      351.06      377.68     23.83 o 
  -1  -6  13    11043.13    10851.98     81.44 o 
   0  -6  13      379.26      353.69     57.01 o 
   1  -6  13    10324.46    10510.52    100.06 o 
   2  -6  13     2335.39     2403.67     37.23 o 
   3  -6  13     1061.80     1001.72     38.39 o 
   4  -6  13     3717.29     3864.95     63.99 o 
   5  -6  13     5804.38     5873.05    121.00 o 
   7  -6  13     1357.81     1421.72     86.09 o 
   8  -6  13      272.99      349.03     66.32 o 
 -10  -5  13     1019.10      945.88    108.20 o 
  -9  -5  13       73.87       92.36     18.73 o 
  -8  -5  13     1833.14     1824.99     22.94 o 
  -7  -5  13     2141.42     2102.46     61.64 o 
  -6  -5  13     1304.80     1199.73     58.26 o 
  -5  -5  13       23.71       41.56     32.30 o 
  -4  -5  13     2513.21     2621.81    112.27 o 
  -3  -5  13     7710.23     7718.23    138.45 o 
  -2  -5  13     1359.90     1347.26     67.48 o 
  -1  -5  13      731.51      779.51     39.56 o 
   0  -5  13     7131.03     7447.18    110.53 o 
   1  -5  13      915.44      976.13     27.92 o 
   2  -5  13     3120.76     2978.41     61.66 o 
   3  -5  13     8295.86     8274.39    107.04 o 
   4  -5  13     2877.55     2881.84    112.85 o 
   5  -5  13      287.35      315.29     62.83 o 
   7  -5  13      445.03      472.36     52.35 o 
  -9  -4  13      262.42      289.75     32.90 o 
  -8  -4  13     4104.93     4148.48     55.85 o 
  -7  -4  13      331.76      319.89      9.89 o 
  -6  -4  13     3991.96     3699.32     79.70 o 
  -5  -4  13     3764.06     3812.48     55.35 o 
  -4  -4  13      875.64      935.29     28.23 o 
  -3  -4  13     1763.98     1707.03     86.09 o 
  -2  -4  13     3033.60     3089.28     87.84 o 
  -1  -4  13     3448.78     3586.89     59.34 o 
   0  -4  13      772.92      782.99     21.79 o 
   1  -4  13     2498.94     2514.20     66.32 o 
   2  -4  13     2876.59     2920.24     53.52 o 
   3  -4  13      291.99      322.27     59.34 o 
   4  -4  13      183.39      251.30     67.48 o 
   5  -4  13     2801.12     2794.58     79.11 o 
   6  -4  13      503.30      573.58     51.19 o 
   7  -4  13      143.86      178.01     53.52 o 
 -11  -3  13      374.63      372.30     61.66 o 
 -10  -3  13     2564.87     2671.26     59.34 o 
  -9  -3  13     2417.99     2512.46     41.96 o 
  -8  -3  13     1398.12     1379.84     53.52 o 
  -6  -3  13     6293.17     6298.83     61.66 o 
  -5  -3  13     2165.84     2152.79     87.26 o 
  -4  -3  13    17594.91    18337.15    394.99 o 
  -3  -3  13     3971.06     4039.42    108.78 o 
  -2  -3  13      651.53      678.27     30.65 o 
  -1  -3  13      908.46      922.09     25.15 o 
   0  -3  13     6628.44     6555.28     35.52 o 
   1  -3  13      576.55      618.57     24.62 o 
   2  -3  13      512.80      519.59     23.85 o 
   3  -3  13       27.37       61.66     51.19 o 
   4  -3  13     1196.05     1158.79     67.48 o 
   5  -3  13        1.31       36.07     48.86 o 
   6  -3  13     1465.14     1467.10     54.68 o 
   7  -3  13     2833.98     2860.90     59.34 o 
   8  -3  13       42.65      108.20     72.13 o 
 -11  -2  13      300.28      404.88     61.66 o 
 -10  -2  13      425.68      445.60     55.85 o 
  -9  -2  13     2683.95     2682.89     59.34 o 
  -8  -2  13     5139.52     5293.66     61.66 o 
  -7  -2  13       41.97      136.12     48.86 o 
  -6  -2  13     6122.01     6185.18     40.14 o 
  -5  -2  13     8778.71     8853.60    171.03 o 
  -4  -2  13      277.61      260.06     27.92 o 
  -3  -2  13     7923.60     7918.81     46.42 o 
  -2  -2  13     4683.14     4614.27     38.98 o 
  -1  -2  13      111.82      142.77     25.55 o 
   0  -2  13     5190.42     5225.16     31.13 o 
   1  -2  13     4673.59     4696.70     80.86 o 
   2  -2  13      390.38      385.54     32.30 o 
   3  -2  13        6.75       30.25     51.19 o 
   4  -2  13      499.14      507.26     39.56 o 
   5  -2  13      144.39      181.50     62.83 o 
   6  -2  13      202.02      223.38     83.77 o 
   7  -2  13      498.28      560.78     60.50 o 
   8  -2  13      892.66      972.64     59.34 o 
 -11  -1  13     4694.77     4736.37     74.46 o 
 -10  -1  13     2200.75     2371.09     61.66 o 
  -9  -1  13       57.04       39.56     53.52 o 
  -8  -1  13     1783.92     1904.55     53.52 o 
  -7  -1  13     4399.26     4642.13     55.85 o 
  -6  -1  13        1.37       49.45     29.62 o 
  -5  -1  13     2253.99     2216.58     35.48 o 
  -4  -1  13     4544.30     3281.29    572.99 o 
  -3  -1  13     1795.04     1728.79     29.62 o 
  -2  -1  13      406.26      413.02     16.29 o 
  -1  -1  13     2986.51     2877.55     62.24 o 
   0  -1  13     3362.61     3359.88     26.46 o 
   1  -1  13      611.63      616.37     29.09 o 
   2  -1  13     1013.68     1051.71     23.27 o 
   3  -1  13     2511.72     2610.48     59.34 o 
   4  -1  13      143.82      176.89     22.16 o 
   5  -1  13      567.25      559.62     45.37 o 
   6  -1  13     1686.70     1697.46     51.19 o 
 -10   0  13     3498.18     3558.97     66.32 o 
  -8   0  13       12.71        0.00     48.86 o 
  -6   0  13     2004.09     1977.85     45.37 o 
  -5   0  13      846.38      789.98     41.88 o 
  -4   0  13       13.31       24.49      8.73 o 
  -3   0  13      318.62      317.19     11.47 o 
  -2   0  13     3654.01     3478.07     66.32 o 
  -1   0  13     4601.07     4550.59    103.55 o 
   0   0  13      112.71      106.07     22.38 o 
   1   0  13     9012.21     8977.11     40.72 o 
   2   0  13     7441.77     7586.80     34.90 o 
   3   0  13       48.19       60.50     18.62 o 
   4   0  13     4464.89     4750.17     22.89 o 
   5   0  13     2904.27     2780.13    102.38 o 
   6   0  13      337.71      344.38     50.03 o 
   7   0  13     2976.30     2095.36     60.50 o 
 -10   1  13     3278.75     3185.50     63.99 o 
  -8   1  13     5609.93     5662.47     61.66 o 
  -6   1  13      106.71      112.85     44.21 o 
  -5   1  13     5394.52     5049.33     50.03 o 
  -4   1  13     3030.50     3114.72     74.46 o 
  -3   1  13     1208.67     1227.05     42.47 o 
  -2   1  13      324.24      308.90     23.86 o 
  -1   1  13     2032.07     1991.24     35.48 o 
   0   1  13     3441.13     3420.88     50.61 o 
   1   1  13      218.27      207.40     19.54 o 
   2   1  13     4596.90     4757.57    102.96 o 
   3   1  13     6517.19     6589.48    249.56 o 
   4   1  13      562.28      541.98     34.32 o 
   5   1  13     3674.39     3329.77    429.89 o 
   6   1  13     2616.07     2792.26     60.50 o 
   7   1  13      138.35       47.70     62.83 o 
  -7   2  13      878.39      923.77     50.03 o 
  -6   2  13     3197.13     3013.31     53.52 o 
  -5   2  13     1998.33     1970.87     45.37 o 
  -4   2  13      812.89      796.88     32.71 o 
  -3   2  13     3545.34     3318.85    148.92 o 
  -2   2  13      808.27      821.06     32.58 o 
  -1   2  13      624.56      573.58     32.58 o 
   0   2  13     5454.68     5495.04    112.27 o 
   1   2  13     2986.79     3098.58     24.64 o 
   2   2  13      353.56      280.39     75.04 o 
   3   2  13      623.61      659.26     68.64 o 
   4   2  13      855.66      985.20     83.19 o 
   5   2  13      191.71      201.98     16.29 o 
   6   2  13      152.94      143.10     54.68 o 
 -11   3  13      124.69       84.93     61.66 o 
  -9   3  13       30.99       50.03     53.52 o 
  -7   3  13     1309.35     1453.14     52.35 o 
  -6   3  13     1560.91     1643.94     54.68 o 
  -5   3  13     1128.68     1020.34     46.54 o 
  -4   3  13     5520.65     5498.42     52.35 o 
  -3   3  13      469.70      442.88     24.43 o 
  -2   3  13     3941.95     3790.50     54.10 o 
  -1   3  13     8244.80     8877.95    888.87 o 
   0   3  13      100.90       78.03     19.84 o 
   1   3  13     2831.30     2913.26     33.74 o 
   2   3  13     1215.20     1270.91     56.43 o 
   3   3  13       88.32      107.56     20.95 o 
   4   3  13       81.86      121.48     22.69 o 
   5   3  13        7.48       15.67     17.49 o 
 -10   4  13      769.79      826.04     60.50 o 
  -9   4  13      656.01      651.53     57.01 o 
  -8   4  13      127.16       82.60     53.52 o 
  -7   4  13        5.21      -40.72     54.68 o 
  -6   4  13     4781.65     4862.02     61.66 o 
  -5   4  13     3099.36     3067.99    100.06 o 
  -4   4  13      300.24      242.00     44.21 o 
  -3   4  13     7157.16     6197.17    551.47 o 
  -2   4  13     4147.26     4009.22     45.37 o 
  -1   4  13       29.61       12.68     20.39 o 
   0   4  13     7090.75     8458.93    791.14 o 
   1   4  13     1675.84     2031.69    204.18 o 
   2   4  13       14.96       37.93     29.67 o 
   3   4  13     2172.62     2051.54     25.83 o 
   4   4  13     1334.60     1304.47     24.10 o 
   5   4  13       97.91       70.23     20.14 o 
 -10   5  13       99.38      -32.58     63.99 o 
  -9   5  13      905.45     1000.56     59.34 o 
  -8   5  13     4502.67     4621.19     67.48 o 
  -7   5  13      621.35      608.48     54.68 o 
  -6   5  13      314.71      130.31     51.19 o 
  -5   5  13     4933.27     4486.02    183.24 o 
  -4   5  13     1748.18     1681.17     20.94 o 
  -3   5  13      245.23      260.15     19.87 o 
  -2   5  13     1696.03      156.65    760.31 o 
  -1   5  13     1292.22     1290.26     28.80 o 
   0   5  13      139.25      163.05     29.72 o 
   1   5  13     1360.25     1439.72     62.24 o 
   2   5  13     2622.65     3124.28    351.94 o 
   3   5  13     1392.51     1483.64    171.61 o 
   4   5  13       16.30       30.91     36.30 o 
  -9   6  13     3179.08     3467.05     70.97 o 
  -8   6  13     1318.68     1277.46     65.15 o 
  -7   6  13     5391.50     5484.46     67.48 o 
  -6   6  13     2935.77     1878.29    740.53 o 
  -5   6  13       41.99       48.86     43.05 o 
  -4   6  13     1015.48      934.95     22.61 o 
  -3   6  13      992.00      904.83     24.35 o 
  -2   6  13        4.38       35.88     23.20 o 
  -1   6  13        1.25       -2.09     27.11 o 
   0   6  13      692.94      678.90     30.11 o 
   1   6  13     2664.04     2714.63    121.58 o 
   2   6  13      723.76      791.85     70.97 o 
   3   6  13       68.28       68.54     37.74 o 
  -8   7  13     2688.35     2835.31     69.81 o 
  -7   7  13      272.37      251.30     61.66 o 
  -6   7  13     1036.74      690.80    177.42 o 
  -5   7  13     1861.00     1678.13     89.00 o 
  -4   7  13      406.72      398.38     59.34 o 
  -3   7  13      977.35      930.10     27.25 o 
  -2   7  13     1276.33     1363.25     31.93 o 
  -1   7  13      150.25      183.40     27.11 o 
   0   7  13      175.24      188.66     33.51 o 
   1   7  13      252.85      250.14     40.72 o 
   2   7  13      532.37      530.60     39.34 o 
  -7   8  13     1054.77     1063.38     65.15 o 
  -6   8  13      476.04      530.53     60.50 o 
  -5   8  13      758.56      656.64     37.23 o 
  -4   8  13     1565.87     1477.21     29.60 o 
  -3   8  13      548.91      463.10     43.05 o 
  -2   8  13      700.09      687.59     36.07 o 
  -1   8  13       53.99       86.99     25.98 o 
   0   8  13     1683.67     1634.16     36.65 o 
  -4   9  13     1896.58     1916.19     53.52 o 
  -3   9  13       17.18       43.11     23.35 o 
  -2 -13  14      479.90      539.96     44.54 o 
  -1 -13  14      847.22      861.48     78.04 o 
   0 -13  14      118.62       58.64     51.93 o 
   1 -13  14      374.53      421.76     42.36 o 
   2 -13  14      651.13      602.18     50.51 o 
   3 -13  14     1287.55     1282.80     60.14 o 
  -4 -12  14      532.50      584.90     70.39 o 
  -3 -12  14     2816.77     3047.00     45.00 o 
  -2 -12  14     1721.28     1662.12     48.86 o 
  -1 -12  14      663.70      742.84     41.35 o 
   0 -12  14     5010.04     5211.05    130.31 o 
   1 -12  14     5982.79     5925.26     53.95 o 
   2 -12  14       20.18      -24.53     47.34 o 
   3 -12  14     2901.24     2756.05     63.99 o 
   4 -12  14     3351.77     3262.29     96.57 o 
  -6 -11  14        9.49       21.48     34.94 o 
  -5 -11  14     1603.97     1567.54     66.90 o 
  -4 -11  14     3171.71     3173.99    103.55 o 
  -3 -11  14     2113.60     1984.17     72.13 o 
  -2 -11  14     2880.11     2852.77     78.53 o 
  -1 -11  14     7201.63     7131.08     53.53 o 
   0 -11  14      877.63      902.56     39.08 o 
   1 -11  14     7556.95     7517.51    186.73 o 
   2 -11  14     7644.86     7527.00     63.94 o 
   3 -11  14      191.47      188.99     48.10 o 
   4 -11  14     2214.74     2286.16     69.81 o 
   5 -11  14     1194.00     1303.05     61.66 o 
  -7 -10  14      755.97      709.27     36.37 o 
  -6 -10  14     2819.26     2534.95    201.28 o 
  -5 -10  14      179.52      141.75     33.36 o 
  -4 -10  14      795.58      834.62     35.20 o 
  -3 -10  14     3513.63     3444.18     48.86 o 
  -2 -10  14     3321.90     3341.57     40.43 o 
  -1 -10  14      808.19      821.10     36.55 o 
   0 -10  14     8233.06     8339.39    101.83 o 
   1 -10  14     3916.57     3839.42     46.06 o 
   2 -10  14      791.22      835.40     52.35 o 
   3 -10  14     4340.75     4225.62     62.83 o 
   4 -10  14     1824.78     1841.73     65.15 o 
   5 -10  14      177.88      175.68     58.17 o 
   6 -10  14      678.05      679.45     68.64 o 
  -7  -9  14     1455.48     1377.54    119.83 o 
  -6  -9  14     1443.54     1457.60     43.05 o 
  -5  -9  14     6045.20     6054.57     46.81 o 
  -4  -9  14      892.82      891.52     33.94 o 
  -3  -9  14     1048.22     1062.78     32.91 o 
  -2  -9  14      504.55      542.74     43.46 o 
  -1  -9  14      235.44      268.28     32.28 o 
   0  -9  14       42.90       80.13     32.41 o 
   1  -9  14      738.76      825.17     39.90 o 
   2  -9  14      970.88     1058.73     61.66 o 
   3  -9  14     1256.49     1232.08     53.52 o 
   4  -9  14      119.44      117.51     50.03 o 
   5  -9  14     2112.01     2106.99     29.09 o 
   6  -9  14     1152.67     1207.65     62.83 o 
  -8  -8  14       27.95       19.35     28.92 o 
  -7  -8  14     6122.83     5803.36    253.05 o 
  -6  -8  14     7786.24     7422.25    318.20 o 
  -5  -8  14      327.84      320.97     33.16 o 
  -4  -8  14     9022.29     8968.02    187.31 o 
  -3  -8  14     1234.45     1357.85     29.91 o 
  -2  -8  14      470.73      472.98     56.43 o 
  -1  -8  14      998.91     1027.08     51.77 o 
   0  -8  14     2595.93     2697.63     32.30 o 
   1  -8  14        6.17       23.27     45.37 o 
   2  -8  14       18.23        9.31     52.35 o 
   3  -8  14      461.48      454.91     50.03 o 
   4  -8  14     2295.23     2335.03     60.50 o 
   5  -8  14     2813.33     2870.21    103.55 o 
   6  -8  14      454.01      494.46     58.17 o 
   7  -8  14     3414.20     3572.93    110.53 o 
  -9  -7  14     1137.47     1129.22     77.95 o 
  -8  -7  14     3102.63     2957.01     36.65 o 
  -7  -7  14      427.16      382.69     26.76 o 
  -6  -7  14     2351.38     2307.00     88.42 o 
  -5  -7  14     9864.55     9564.88     64.41 o 
  -4  -7  14      294.86      323.51     23.78 o 
  -3  -7  14     2078.75     2083.31     44.21 o 
  -2  -7  14     4270.90     4357.32     33.77 o 
  -1  -7  14     2700.61     2601.02     59.34 o 
   0  -7  14     1459.00     1534.58     62.83 o 
   1  -7  14      821.77      806.26     59.34 o 
   2  -7  14     1884.26     1883.61     40.72 o 
   3  -7  14      371.02      367.65     41.88 o 
   4  -7  14      449.59      454.91     45.37 o 
   5  -7  14     1750.81     1731.20     74.46 o 
   7  -7  14        4.72       -9.31     69.81 o 
  -9  -6  14       61.72       68.38     20.81 o 
  -8  -6  14     3135.79     3002.44    217.56 o 
  -7  -6  14     3361.74     3040.67     27.74 o 
  -6  -6  14     2079.63     1879.72    211.75 o 
  -5  -6  14       10.53       -3.49     51.19 o 
  -4  -6  14     2272.06     2300.22     87.26 o 
  -3  -6  14     2079.74     2141.17     43.46 o 
  -2  -6  14     2171.66     2329.21    119.83 o 
  -1  -6  14       35.61        0.00     44.21 o 
   0  -6  14    13019.02    13232.98     79.11 o 
   1  -6  14      292.16      319.95     61.66 o 
   2  -6  14     2425.26     2440.90     58.17 o 
   3  -6  14     7833.28     7797.38    129.14 o 
   4  -6  14     3597.72     3625.28    122.16 o 
   5  -6  14      496.59      541.00     48.86 o 
   6  -6  14     1557.56     1650.92     53.52 o 
 -10  -5  14     1756.11     1849.87     68.64 o 
  -9  -5  14     3644.59     3077.30     24.43 o 
  -8  -5  14      384.46      352.88     22.69 o 
  -7  -5  14      643.75      637.55     36.58 o 
  -6  -5  14      617.50      615.09     43.05 o 
  -5  -5  14     2488.53     2319.13     88.58 o 
  -4  -5  14      608.28      620.54     37.42 o 
  -3  -5  14      416.95      445.63     30.97 o 
  -2  -5  14       36.68       96.01     26.73 o 
  -1  -5  14     7072.33     7112.11     95.40 o 
   0  -5  14       92.71       72.13     37.23 o 
   1  -5  14    16585.39    16503.41     53.52 o 
   2  -5  14     6332.21     6365.18    110.53 o 
   3  -5  14        1.90        0.00     66.32 o 
   4  -5  14     6191.49     6193.00    100.06 o 
   5  -5  14     2440.27     2687.55     82.60 o 
   6  -5  14        1.74       -8.14     50.03 o 
 -10  -4  14     1589.62     1647.43     66.32 o 
  -9  -4  14      371.34      416.51     58.17 o 
  -8  -4  14     2039.64     1983.91    123.32 o 
  -7  -4  14     2447.37     2380.74    118.09 o 
  -6  -4  14      422.28      395.44     33.73 o 
  -5  -4  14      359.94      319.42     56.43 o 
  -4  -4  14     1862.07     1901.16     66.32 o 
  -3  -4  14      403.16      470.71     35.05 o 
  -2  -4  14      724.54      770.93     27.55 o 
  -1  -4  14     5340.20     5558.60     63.70 o 
   0  -4  14     2237.02     2233.21     28.77 o 
   1  -4  14     2707.62     2807.38     45.37 o 
   2  -4  14      651.64      602.66     70.97 o 
   3  -4  14     4586.68     4615.37     87.26 o 
   4  -4  14      758.03      736.46     44.21 o 
   5  -4  14     1099.08     1255.35     76.79 o 
   6  -4  14     2195.64     2240.79     77.95 o 
   7  -4  14      543.09      585.21     65.15 o 
  -9  -3  14      327.82      356.27     39.89 o 
  -8  -3  14     1300.73     1460.18     39.49 o 
  -7  -3  14      405.80      418.84     52.35 o 
  -6  -3  14     6011.42     6078.55     41.96 o 
  -5  -3  14     7718.80     7615.18    187.90 o 
  -4  -3  14      112.20       89.42     37.81 o 
  -3  -3  14     2362.26     2415.39     36.16 o 
  -2  -3  14     8018.85     8004.37     62.24 o 
  -1  -3  14     1279.86     1237.05     28.84 o 
   0  -3  14      372.29      382.93     30.83 o 
   1  -3  14     8916.59     8917.46     39.91 o 
   2  -3  14     1227.61     1222.03     26.18 o 
   3  -3  14       12.01       46.54     43.05 o 
   4  -3  14     1779.30     1821.95     46.54 o 
   5  -3  14     3233.22     3303.01     52.35 o 
   6  -3  14      238.94      145.43     52.35 o 
   7  -3  14      633.22      780.67     61.66 o 
  -9  -2  14       26.90       20.36     39.49 o 
  -8  -2  14     2693.01     2602.26     41.54 o 
  -7  -2  14     6750.06     7204.03     65.15 o 
  -6  -2  14     1310.31     1405.69     63.41 o 
  -5  -2  14     5963.60     5869.95     47.70 o 
  -4  -2  14    18136.66    18218.81    170.44 o 
  -3  -2  14     1772.92     1782.57     33.51 o 
  -2  -2  14     4293.65     4429.97     32.95 o 
  -1  -2  14     2362.30     2364.07     27.65 o 
   0  -2  14     3035.77     3094.78     30.30 o 
   1  -2  14     1403.66     1493.04     71.55 o 
   2  -2  14     5440.94     5517.58     29.92 o 
   3  -2  14      148.75      175.85     36.07 o 
   4  -2  14      421.04      380.45     41.88 o 
   5  -2  14       99.31       60.50     46.54 o 
   7  -2  14     2334.36     2442.06     59.34 o 
  -9  -1  14      798.40      963.33     55.85 o 
  -8  -1  14      914.65      910.97     54.68 o 
  -6  -1  14     5878.78     5747.40     57.01 o 
  -5  -1  14     6451.38     6260.47     54.68 o 
  -4  -1  14      237.58      285.41     63.99 o 
  -3  -1  14     8776.98     8786.59     59.34 o 
  -2  -1  14     6048.04     6092.37     41.48 o 
  -1  -1  14      970.73     1010.09     40.72 o 
   0  -1  14    12096.79    12622.05     50.61 o 
   1  -1  14     6055.37     6111.07     50.19 o 
   2  -1  14      931.59     1014.81     22.15 o 
   3  -1  14      377.37      419.73     18.83 o 
   4  -1  14      366.50      364.82     31.41 o 
   5  -1  14      777.49      914.46     47.70 o 
 -10   0  14      418.32      440.94     61.66 o 
  -8   0  14     1944.81     2029.04     55.85 o 
  -5   0  14     4091.01     4029.00     50.03 o 
  -4   0  14     3420.25     3387.55    152.41 o 
  -3   0  14      594.88      583.75     17.58 o 
  -2   0  14      545.09      579.82     33.16 o 
  -1   0  14     3800.72     3830.63     48.86 o 
   0   0  14     4894.77     4925.20     30.45 o 
   1   0  14       76.32       96.79     21.80 o 
   2   0  14     1856.44     1899.66     22.34 o 
   3   0  14     3701.21     3960.96     48.86 o 
   4   0  14       38.31       12.89     44.21 o 
   5   0  14      989.77     1043.61     48.86 o 
 -10   1  14     3345.35     3538.02     68.64 o 
  -8   1  14      123.38       -3.49     54.68 o 
  -7   1  14     2718.78     2765.50     54.68 o 
  -5   1  14      622.32      589.86     45.37 o 
  -4   1  14      931.19      936.57     41.88 o 
  -3   1  14     1146.84     1269.32     36.65 o 
  -2   1  14      861.73      882.77     22.92 o 
  -1   1  14     2081.53     2002.79     54.68 o 
   0   1  14      398.63      375.79     30.25 o 
   1   1  14     7147.02     7201.94    146.59 o 
   2   1  14     4163.47     4088.47    101.22 o 
   3   1  14      219.41      221.10     25.01 o 
   4   1  14     5575.89     5647.37    312.38 o 
   5   1  14     2159.44     2245.44     54.68 o 
   6   1  14      558.27      769.03     60.50 o 
  -9   2  14      969.25      976.13     61.66 o 
  -7   2  14     1238.11     1223.94     53.52 o 
  -5   2  14     3982.38     3911.49     52.35 o 
  -4   2  14      597.17      595.68     15.23 o 
  -3   2  14      283.67      271.36     20.06 o 
  -2   2  14      133.61      131.00     18.11 o 
  -1   2  14      553.80      531.99     43.63 o 
   0   2  14      798.64      786.17     31.99 o 
   1   2  14       38.76       29.90     26.56 o 
   2   2  14     1159.82     1143.28     23.43 o 
   3   2  14     2846.12     2847.80    132.63 o 
   4   2  14        8.23      -28.16     30.65 o 
   5   2  14     1920.39     2067.43     55.85 o 
  -9   3  14      995.52      973.80     59.34 o 
  -7   3  14      263.34      237.34     51.19 o 
  -6   3  14     2387.06     2517.69     54.68 o 
  -5   3  14      655.70      792.30     51.19 o 
  -4   3  14      272.14      243.65     24.30 o 
  -3   3  14     3060.15     2958.53    125.07 o 
  -2   3  14     1408.60     1446.63     27.34 o 
  -1   3  14       70.26      112.48     22.34 o 
   0   3  14     2815.91     2656.71     69.22 o 
   1   3  14     1822.61     1859.79     47.12 o 
   2   3  14      220.50      256.86     23.18 o 
   3   3  14      898.11      927.68     43.63 o 
   4   3  14     1294.03     1144.80    155.90 o 
 -10   4  14        1.30      -66.32     62.83 o 
  -9   4  14      133.83      268.75    124.49 o 
  -8   4  14      111.30       68.64     55.85 o 
  -7   4  14     1072.38     1088.98     57.01 o 
  -6   4  14      540.53      627.09     53.52 o 
  -5   4  14     1158.90     1233.25     51.19 o 
  -4   4  14     4104.89     4034.81     53.52 o 
  -3   4  14      123.14      118.14     16.17 o 
  -2   4  14     3177.64     3194.81     47.70 o 
  -1   4  14     8472.74     8561.17    198.37 o 
   0   4  14       11.15       -5.55     25.08 o 
   1   4  14     3306.69     3642.46    541.00 o 
   2   4  14     1630.96     1456.18    279.23 o 
   3   4  14        4.17       -6.84     33.25 o 
   4   4  14      712.29      706.00    127.98 o 
  -9   5  14       55.74       33.74     62.83 o 
  -7   5  14       60.30      -13.96     58.17 o 
  -6   5  14     1923.75     1973.20     58.17 o 
  -5   5  14     1805.64     1527.51    178.59 o 
  -4   5  14      426.14      418.29     77.95 o 
  -3   5  14     2359.31     2231.68     30.25 o 
  -1   5  14     1524.56     1459.30     25.98 o 
   0   5  14     5841.84      678.49   2504.31 o 
   1   5  14     1210.66     1203.81     52.94 o 
   2   5  14      191.11      116.73     45.96 o 
   3   5  14     1751.67     1859.08    317.62 o 
  -8   6  14     2452.78     2597.96     70.97 o 
  -7   6  14      855.16     1022.66    123.32 o 
  -6   6  14      275.74      267.59     55.85 o 
  -5   6  14     1417.65     1490.37     55.85 o 
  -4   6  14      116.14      131.61     18.51 o 
  -3   6  14      660.54      575.31     36.65 o 
  -2   6  14     2012.10      363.88    782.41 o 
  -1   6  14     1189.35     1176.08     54.68 o 
   0   6  14       19.35       33.74     66.32 o 
   1   6  14      206.44      272.11     32.71 o 
   2   6  14      976.40      974.49     38.25 o 
  -7   7  14     3740.30     3973.15     73.30 o 
  -6   7  14     1397.81     1396.13     63.99 o 
  -5   7  14      729.20      436.28    204.77 o 
  -4   7  14     1480.79     1486.22    174.52 o 
  -3   7  14      349.18      364.41     36.07 o 
  -2   7  14       70.45       37.74     29.43 o 
  -1   7  14      334.27      321.20     33.16 o 
   0   7  14      358.71      393.41     37.23 o 
  -4   8  14       47.75       55.29     34.90 o 
  -3   8  14      127.46       75.62     54.68 o 
  -3 -12  15       52.66       88.12     42.63 o 
  -2 -12  15     1133.17     1101.11     46.67 o 
  -1 -12  15      552.82      529.37     59.34 o 
   0 -12  15       34.25       51.39     42.60 o 
   1 -12  15      748.43      794.11     42.90 o 
   2 -12  15     1325.39     1270.27     48.92 o 
   3 -12  15      993.12      951.69     82.60 o 
  -5 -11  15      463.57      418.35     37.87 o 
  -4 -11  15      706.60      680.41     37.01 o 
  -3 -11  15     3654.77     3484.50     50.03 o 
  -2 -11  15     2162.12     2238.40     48.28 o 
  -1 -11  15     1729.54     1706.65     40.74 o 
   0 -11  15     5943.48     6073.36     75.04 o 
   1 -11  15     4613.50     4499.24    162.88 o 
   2 -11  15        7.87       52.47     44.79 o 
   3 -11  15     4966.89     4984.18     81.44 o 
   4 -11  15     1402.17     1497.35     70.97 o 
  -6 -10  15      193.65      202.54     35.02 o 
  -5 -10  15     2483.86     2347.96     40.47 o 
  -4 -10  15     1263.18     1242.55     34.44 o 
  -3 -10  15      716.75      756.51     35.20 o 
  -2 -10  15     2843.42     2770.01     90.75 o 
  -1 -10  15     8106.35     7854.39    129.14 o 
   0 -10  15      538.76      495.39     70.97 o 
   1 -10  15     3337.46     3298.62     50.97 o 
   2 -10  15     6332.45     6304.69     96.57 o 
   3 -10  15        8.84       25.60     57.01 o 
   4 -10  15     2597.93     2516.52     90.75 o 
   5 -10  15     1677.11     1764.94     66.32 o 
  -7  -9  15      732.25      683.62     40.14 o 
  -6  -9  15      974.30      904.17     46.54 o 
  -5  -9  15      125.84      122.20     30.89 o 
  -4  -9  15     1036.49     1018.62     40.72 o 
  -3  -9  15     1843.29     1797.94     36.81 o 
  -2  -9  15     1824.53     1806.26     49.74 o 
  -1  -9  15      435.19      456.61     33.36 o 
   0  -9  15     6947.65     6929.85   1182.06 o 
   1  -9  15     2299.94     2352.48     44.21 o 
   2  -9  15      278.57      321.11    127.98 o 
   3  -9  15     6313.99     6218.59     62.83 o 
   4  -9  15     2143.64     2260.57     76.79 o 
   5  -9  15      500.16      499.12     51.19 o 
  -8  -8  15     2508.43     2377.96     61.08 o 
  -7  -8  15      882.46      784.23     34.32 o 
  -6  -8  15     1049.17     1006.61    109.36 o 
  -5  -8  15     5318.52     5166.67     59.92 o 
  -4  -8  15      501.03      468.70     30.25 o 
  -3  -8  15     3143.50     3125.58     58.75 o 
  -2  -8  15     2766.19     2684.97     32.05 o 
  -1  -8  15     1289.65     1302.84     44.79 o 
   0  -8  15     1108.11     1084.33     58.17 o 
   1  -8  15      891.03      869.09     36.07 o 
   2  -8  15     3535.22     3441.46     70.97 o 
   3  -8  15      532.66      494.46     55.85 o 
   4  -8  15      454.74      474.68     46.54 o 
   5  -8  15     1760.04     1746.32     48.86 o 
   6  -8  15     1711.27     1805.66     61.66 o 
  -8  -7  15      235.49      226.68     38.30 o 
  -7  -7  15     6061.22     5868.78     78.53 o 
  -6  -7  15     6303.74     6034.83    221.05 o 
  -5  -7  15      945.61      879.02     24.76 o 
  -4  -7  15     8731.18     8595.33    304.82 o 
  -3  -7  15      776.72      779.36     37.93 o 
  -2  -7  15     1504.16     1441.40     27.99 o 
  -1  -7  15     7225.33     7135.38     77.95 o 
   0  -7  15      705.51      691.08     58.17 o 
   1  -7  15       78.99       86.09     43.05 o 
   2  -7  15      443.44      500.28     47.70 o 
   3  -7  15      547.63      575.90     51.19 o 
   4  -7  15     1073.87     1058.73     45.37 o 
   5  -7  15      230.58      174.52     76.79 o 
  -9  -6  15     2337.61     2084.89     68.64 o 
  -8  -6  15     2583.94     2439.74    174.52 o 
  -7  -6  15     1292.49     1161.71     36.37 o 
  -6  -6  15     3772.66     4037.14    121.00 o 
  -5  -6  15     6295.45     6102.07    284.46 o 
  -4  -6  15      799.08      750.71     33.74 o 
  -3  -6  15     5028.14     5099.36     94.24 o 
  -2  -6  15     7371.61     8206.91    250.14 o 
  -1  -6  15      594.87      586.37     38.39 o 
   0  -6  15     1910.98     1953.42     73.30 o 
   1  -6  15     3194.63     3128.49     44.21 o 
   2  -6  15      581.58      561.94     48.86 o 
   3  -6  15      105.07      118.67     54.68 o 
   4  -6  15     1597.54     1306.54     23.27 o 
   5  -6  15     1277.81     1273.97     58.17 o 
  -9  -5  15      561.77      659.67     65.15 o 
  -8  -5  15     3477.38     3065.67    172.19 o 
  -7  -5  15     3652.94     3435.11     69.22 o 
  -6  -5  15      740.82      722.07     27.83 o 
  -5  -5  15       32.17       70.72     44.77 o 
  -4  -5  15      950.69      960.23     38.95 o 
  -3  -5  15      638.22      632.72     39.39 o 
  -2  -5  15       77.99       44.32     31.28 o 
  -1  -5  15      206.85      267.59     44.21 o 
   0  -5  15    10277.04    10432.57    157.06 o 
   1  -5  15     1106.69     1194.85     88.42 o 
   2  -5  15     2287.71     2310.59     96.57 o 
   3  -5  15     6067.84     6222.08    100.06 o 
   4  -5  15     1297.54     1340.28     47.70 o 
   5  -5  15     1299.20     1270.48     67.48 o 
   6  -5  15     3496.37     3817.25     63.99 o 
  -9  -4  15     2589.27     2630.54     67.48 o 
  -7  -4  15     1143.00      969.11     74.46 o 
  -6  -4  15      623.19      603.56     23.85 o 
  -5  -4  15      846.22      823.83     31.47 o 
  -4  -4  15      202.64      202.41     31.26 o 
  -3  -4  15      427.70      442.51     50.61 o 
  -2  -4  15      936.02      958.63     32.41 o 
  -1  -4  15     2061.21     2109.25     36.47 o 
   0  -4  15        6.36        4.65     32.58 o 
   1  -4  15     7909.20     7838.10    102.38 o 
   2  -4  15     7493.16     7649.62     61.66 o 
   3  -4  15       65.40      150.08     46.54 o 
   4  -4  15     6007.68     6051.06     55.85 o 
   5  -4  15     2450.35     2767.83     54.68 o 
   6  -4  15       33.15      112.85    103.55 o 
  -9  -3  15      814.17      866.76     60.50 o 
  -7  -3  15     1350.89     1438.01     55.85 o 
  -6  -3  15      476.15      420.01     39.56 o 
  -5  -3  15     1391.97     1489.61     34.55 o 
  -4  -3  15     1438.82     1538.69     41.73 o 
  -3  -3  15      658.57      642.93     32.98 o 
  -2  -3  15       67.70       45.34     27.11 o 
  -1  -3  15     4362.50     4448.39     37.94 o 
   0  -3  15     2886.73     2910.07     32.97 o 
   1  -3  15       64.07       83.67     23.89 o 
   2  -3  15      870.48      942.86     24.22 o 
   3  -3  15     8937.58     8968.96    164.05 o 
   4  -3  15      230.60      253.63     59.34 o 
   6  -3  15     3960.18     4175.59     62.83 o 
  -9  -2  15     1320.47     1417.07     60.50 o 
  -8  -2  15      572.24      668.06     39.49 o 
  -7  -2  15      101.41       68.64     51.19 o 
  -6  -2  15     2913.52     3029.87     43.63 o 
  -5  -2  15     6814.60     6817.61    149.50 o 
  -4  -2  15      621.00      601.58     35.20 o 
  -3  -2  15     3819.89     3895.29     28.50 o 
  -2  -2  15     1436.50     1419.93     24.03 o 
  -1  -2  15      658.62      664.00     29.26 o 
   0  -2  15     5056.08     5196.18     92.49 o 
   1  -2  15     8114.89     8192.55     38.01 o 
   2  -2  15      122.07      128.98     23.27 o 
   3  -2  15      924.27      972.55     22.21 o 
   4  -2  15     2329.98     2289.65     66.32 o 
   5  -2  15      814.86      719.01     50.03 o 
   6  -2  15        0.94       39.56     53.52 o 
  -8  -1  15      745.68      751.58     57.01 o 
  -5  -1  15      739.49      744.60     46.54 o 
  -4  -1  15     7082.06     7038.62     55.85 o 
  -3  -1  15       33.86       53.76     22.81 o 
  -2  -1  15     2969.80     2935.44     35.23 o 
  -1  -1  15     5150.02     5256.77     41.33 o 
   0  -1  15      361.50      344.79     24.43 o 
   1  -1  15      462.00      442.65     25.55 o 
   2  -1  15     2502.97     2613.96     45.52 o 
   3  -1  15      223.30      204.36     28.99 o 
   4  -1  15      112.96      114.61     16.69 o 
   5  -1  15      110.82      150.08     48.86 o 
   6  -1  15      691.01      705.05     59.34 o 
 -10   0  15      406.53      443.27     63.99 o 
  -8   0  15      613.18      580.56     55.85 o 
  -7   0  15       35.15       29.09     51.19 o 
  -4   0  15      403.25      245.50     90.75 o 
  -3   0  15     6184.23     6399.02     49.84 o 
  -2   0  15     6579.39     6798.19    129.14 o 
  -1   0  15      251.51      309.99     24.43 o 
   0   0  15     8241.04     8423.99     32.78 o 
   1   0  15      888.03      900.50     34.90 o 
   2   0  15      173.53      157.98     23.18 o 
   3   0  15     1371.16     1375.44     50.03 o 
   4   0  15     1117.38     1032.42    108.78 o 
  -7   1  15     1689.15     1711.42     55.85 o 
  -4   1  15     3732.96     3703.49    454.32 o 
  -3   1  15      673.17      710.13     28.76 o 
  -2   1  15      418.03      436.59     27.48 o 
  -1   1  15     1222.82     1206.81     21.73 o 
   0   1  15      517.08      499.23     21.51 o 
   1   1  15        6.99       47.70     58.17 o 
   2   1  15     2792.02     2682.09    117.51 o 
   3   1  15      642.12      658.98     34.32 o 
   4   1  15       49.73       46.54     50.61 o 
  -9   2  15     3348.14     3385.61     68.64 o 
  -7   2  15     4437.25     4549.05     67.48 o 
  -6   2  15     2636.12     2713.14     55.85 o 
  -4   2  15      521.73      490.17     35.50 o 
  -3   2  15      600.34      578.14     27.92 o 
  -2   2  15      192.27      190.08     26.29 o 
  -1   2  15       10.22      -14.98     18.68 o 
   0   2  15       28.82       28.58     21.51 o 
   1   2  15     2169.02     2065.06    226.87 o 
   2   2  15     1150.92     1137.07     62.83 o 
   3   2  15      666.07      667.31     29.67 o 
   4   2  15     3242.14     2838.29    458.40 o 
  -9   3  15      750.09      948.20     63.99 o 
  -8   3  15     3470.42     3627.61     65.15 o 
  -7   3  15     1186.93     1918.51     63.99 o 
  -6   3  15      733.78      758.56     53.52 o 
  -5   3  15     1095.88     1119.23     51.19 o 
  -4   3  15       28.16       36.47     18.20 o 
  -3   3  15      299.31      244.82     30.57 o 
  -2   3  15      593.32      434.38    198.37 o 
  -1   3  15      463.31      525.04     29.09 o 
   0   3  15      957.91      948.20     38.39 o 
   1   3  15      237.38      203.92     29.14 o 
   2   3  15      294.06      284.63     34.90 o 
   3   3  15     2700.93     2298.07    235.60 o 
  -9   4  15      621.11      841.17     67.48 o 
  -8   4  15       13.84       69.81     59.34 o 
  -7   4  15      706.56      788.81     58.17 o 
  -6   4  15     1285.09     1251.86     58.17 o 
  -5   4  15      305.50      316.46     52.35 o 
  -4   4  15      966.02      893.73     80.28 o 
  -3   4  15     3409.28     2516.51    642.80 o 
  -2   4  15     1730.08     1784.72     46.54 o 
  -1   4  15      317.39      235.05     93.66 o 
   0   4  15     2029.34     2116.64     76.21 o 
   1   4  15      753.83      813.04    105.87 o 
   2   4  15       26.75       22.02     27.92 o 
  -8   5  15       71.92      -32.58     61.66 o 
  -7   5  15      542.57      686.43     61.66 o 
  -6   5  15      423.73      406.04     57.01 o 
  -5   5  15      588.22      649.20     55.85 o 
  -4   5  15     3067.26     2446.27    190.80 o 
  -3   5  15      532.33      498.70     68.06 o 
  -2   5  15     2504.50     2414.52     70.39 o 
  -1   5  15     5024.27     4948.11     54.68 o 
   0   5  15      152.26      157.94     40.72 o 
   1   5  15     1786.01     1844.73    122.16 o 
  -7   6  15      642.26      794.63     65.15 o 
  -6   6  15     1955.16     2011.59    126.82 o 
  -5   6  15     1143.35     1289.09     58.17 o 
  -4   6  15      293.28      229.83     43.63 o 
  -3   6  15     2939.59     2857.12    197.78 o 
  -1   6  15      881.92      423.99     57.59 o 
   0   6  15     2670.79     2047.66     72.13 o 
  -1 -12  16      971.54     1009.04     45.84 o 
   0 -12  16     1247.07     1351.01     56.43 o 
  -4 -11  16      924.90      900.04     39.63 o 
  -3 -11  16      656.88      713.17     50.53 o 
  -2 -11  16     2047.29     1935.32     42.79 o 
  -1 -11  16     1216.09     1281.17     40.52 o 
   0 -11  16      174.52      121.28     47.31 o 
   1 -11  16      487.34      582.87     47.19 o 
   2 -11  16     1850.75     1771.92     59.34 o 
   3 -11  16      247.68      258.28     57.01 o 
  -5 -10  16       57.42      141.51     32.50 o 
  -4 -10  16     1598.24     1637.80     59.92 o 
  -3 -10  16     3685.41     3669.74     42.35 o 
  -2 -10  16      873.39      957.79     68.06 o 
  -1 -10  16     1402.57     1413.58     98.89 o 
   0 -10  16     4867.95     4949.42    157.65 o 
   1 -10  16     1716.14     1749.81     93.08 o 
   2 -10  16      234.37      280.39     53.52 o 
   3 -10  16     5018.37     4807.34     46.54 o 
   4 -10  16     1993.83     1954.58    105.87 o 
  -6  -9  16      722.49      719.81     40.14 o 
  -5  -9  16      244.29      267.80     31.77 o 
  -4  -9  16      732.89      703.36     31.55 o 
  -3  -9  16       46.38       74.45     30.65 o 
  -2  -9  16     1318.99     1341.45     62.83 o 
  -1  -9  16     6129.63     6132.99     66.90 o 
   0  -9  16      122.35      133.80     52.35 o 
   1  -9  16     4889.06     4781.74    115.18 o 
   2  -9  16     5786.02     5770.67    105.87 o 
   3  -9  16       12.60      -12.80     61.66 o 
   4  -9  16     4944.83     4985.34     66.32 o 
  -7  -8  16     1884.94     1807.69    115.18 o 
  -6  -8  16       96.91      117.97     40.72 o 
  -5  -8  16       21.69       21.77     26.12 o 
  -4  -8  16      697.77      765.05     29.03 o 
  -3  -8  16     1839.33     1784.93     50.83 o 
  -2  -8  16      296.62      306.88     40.14 o 
  -1  -8  16     1213.06     1240.23    116.34 o 
   0  -8  16     5689.10     5542.63    155.90 o 
   1  -8  16     2367.87     2426.94     41.88 o 
   2  -8  16      906.75      933.08     74.46 o 
   3  -8  16     6402.02     6489.67    136.12 o 
   4  -8  16     1612.57     1541.56    111.69 o 
   5  -8  16      822.71      902.83     66.32 o 
  -7  -7  16      330.19      297.36     22.88 o 
  -6  -7  16     1435.38     1510.74     40.66 o 
  -5  -7  16     4244.89     3993.05    242.58 o 
  -4  -7  16       36.73       23.52     25.23 o 
  -3  -7  16     4392.24     4446.67     72.13 o 
  -2  -7  16    10014.53     9928.80     67.48 o 
  -1  -7  16      795.42      734.13     67.48 o 
   0  -7  16      538.87      589.86     46.54 o 
   1  -7  16     1200.38     1253.03     43.05 o 
   2  -7  16      940.15      934.24     53.52 o 
   3  -7  16       77.57       38.39     53.52 o 
   4  -7  16     1321.40     1247.21     44.21 o 
   5  -7  16     1523.76     1610.20     60.50 o 
  -8  -6  16      568.45      956.35     68.64 o 
  -7  -6  16     6353.16     5900.97    276.90 o 
  -6  -6  16     7149.01     7032.91    320.53 o 
  -5  -6  16     1734.78     1830.09     95.40 o 
  -4  -6  16     9362.79     9797.33    179.17 o 
  -3  -6  16     3544.13     3543.84     55.85 o 
  -2  -6  16     1050.88     1120.39     89.58 o 
  -1  -6  16     7971.84     7854.39     72.13 o 
   0  -6  16      647.63      682.94     44.21 o 
   1  -6  16      101.50       79.11     44.21 o 
   2  -6  16      238.86      264.10     50.03 o 
   3  -6  16      685.38      662.00     58.17 o 
   4  -6  16      193.61      198.95     46.54 o 
   5  -6  16        0.26       43.05     52.35 o 
  -8  -5  16     2147.02     2261.73     68.64 o 
  -7  -5  16       70.87       41.47     45.28 o 
  -6  -5  16     3968.95     3954.38     93.08 o 
  -5  -5  16     4373.12     4337.52    130.31 o 
  -4  -5  16       18.32      -42.12     43.63 o 
  -3  -5  16     4406.24     4323.94    106.45 o 
  -2  -5  16     8942.34     8892.37     82.02 o 
  -1  -5  16      197.88      216.40     31.41 o 
   0  -5  16     2703.25     2721.29     73.30 o 
   1  -5  16     1637.40     1627.65     66.32 o 
   2  -5  16       94.88      110.53     70.97 o 
   3  -5  16       69.79       81.44     54.68 o 
   4  -5  16     1382.32     1425.21     79.11 o 
  -9  -4  16      110.41      215.24     65.15 o 
  -8  -4  16     2121.40     2079.07     65.15 o 
  -7  -4  16     1240.90     1171.58     58.17 o 
  -6  -4  16      238.61      235.97     38.43 o 
  -5  -4  16       18.29       17.98     32.78 o 
  -4  -4  16       79.10      109.29     34.78 o 
  -3  -4  16      191.68      271.58     33.46 o 
  -2  -4  16       21.91       43.70     31.58 o 
  -1  -4  16      998.14      957.67     31.30 o 
   0  -4  16     2638.86     2779.57     37.45 o 
   1  -4  16     2950.97     3052.87     48.86 o 
   2  -4  16      676.61      646.87     57.01 o 
   3  -4  16     3726.43     3764.89     87.26 o 
   4  -4  16      124.20      176.84     74.46 o 
   5  -4  16     1029.20     1058.73     53.52 o 
  -9  -3  16     4139.74     4357.26     63.41 o 
  -5  -3  16       12.00      -10.40     35.48 o 
  -4  -3  16      581.31      560.11     41.86 o 
  -3  -3  16       52.13       47.25     29.58 o 
  -2  -3  16     1735.35     1666.63     29.62 o 
  -1  -3  16     1171.70     1172.01     23.18 o 
   0  -3  16      107.12       73.63     29.24 o 
   1  -3  16     1686.84     1737.72     72.13 o 
   2  -3  16     7747.86     7657.75    107.62 o 
   3  -3  16      328.41      372.30     43.05 o 
   4  -3  16     6006.14     6347.73    165.21 o 
   5  -3  16     1326.33     1271.64     57.01 o 
  -9  -2  16      619.43      830.70     63.99 o 
  -8  -2  16     3272.74     3244.84     65.15 o 
  -5  -2  16     1724.07     1648.60     51.19 o 
  -4  -2  16      571.39      594.52     45.37 o 
  -3  -2  16     1099.83     1114.85     29.82 o 
  -2  -2  16      752.85      749.92     27.34 o 
  -1  -2  16     2361.57     2325.72     39.56 o 
   0  -2  16      640.38      627.66     31.81 o 
   1  -2  16      194.23      229.90     23.48 o 
   2  -2  16     1069.12     1140.10     24.99 o 
   3  -2  16     1751.50     1808.03     63.41 o 
   4  -2  16       12.75       32.58     45.37 o 
   5  -2  16     5479.24     5663.63    108.20 o 
  -8  -1  16      411.39      374.63     58.17 o 
  -7  -1  16       79.31      116.34     54.68 o 
  -4  -1  16        1.30        5.24     12.22 o 
  -3  -1  16     6312.97     6422.64     83.77 o 
  -2  -1  16      527.76      585.29     24.28 o 
  -1  -1  16      168.28      190.80     33.74 o 
   0  -1  16     2438.85     2526.63     26.65 o 
   1  -1  16     3010.81     3129.66     37.23 o 
   2  -1  16       33.93       80.70     21.73 o 
   3  -1  16     1026.70     1112.25     26.76 o 
   4  -1  16     1159.87     1287.93     48.86 o 
  -7   0  16     2048.15     2132.59     59.34 o 
  -6   0  16      933.84     1099.45     52.35 o 
  -4   0  16     8253.18     5097.03    892.36 o 
  -3   0  16      563.47      543.33     50.03 o 
  -2   0  16     1702.25     1707.81     27.65 o 
  -1   0  16     6245.42     6153.44    144.27 o 
   0   0  16      111.36      127.54     33.74 o 
   1   0  16     1026.23     1097.81     65.15 o 
   2   0  16      613.03      665.41     27.39 o 
   3   0  16      864.59      841.67     46.54 o 
   4   0  16      385.10      478.17     50.03 o 
  -9   1  16     1049.35     1092.47     65.15 o 
  -6   1  16     2360.54     2445.55     58.17 o 
  -4   1  16      528.57      464.21     17.45 o 
  -3   1  16     3362.69     3225.06     23.27 o 
  -2   1  16     5937.00     5583.35    132.63 o 
  -1   1  16      356.09      775.56    374.05 o 
   0   1  16     5195.65     5012.38    142.52 o 
   1   1  16     1045.27     1042.34     30.73 o 
   2   1  16        3.21       10.21     31.64 o 
   3   1  16      350.08      360.60     63.41 o 
  -6   2  16       92.50       11.63     53.52 o 
  -5   2  16     2066.69     2194.25     54.68 o 
  -4   2  16     1933.28     1925.31    299.00 o 
  -3   2  16       57.94       52.26     14.38 o 
  -2   2  16     1990.71     2118.14     40.19 o 
  -1   2  16     1537.63     1386.59     40.72 o 
   0   2  16      382.60      357.93     22.64 o 
   1   2  16       49.32       75.94     24.17 o 
   2   2  16     2131.26     2264.06     46.54 o 
   3   2  16      754.24      698.62    101.22 o 
  -8   3  16      278.59      255.96     63.99 o 
  -7   3  16     2637.05     2724.78     66.32 o 
  -6   3  16      861.27      842.33     55.85 o 
  -5   3  16      820.86      829.53     53.52 o 
  -4   3  16     1662.16     1472.38    288.53 o 
  -3   3  16      690.25      408.93    256.54 o 
  -2   3  16       34.71       63.54     34.32 o 
  -1   3  16        8.47        4.65     39.56 o 
   0   3  16        6.04       38.01     25.90 o 
   1   3  16      579.37      555.44     25.08 o 
   2   3  16     1097.15     1046.38     37.23 o 
  -7   4  16      264.25      202.44     61.66 o 
  -6   4  16     1529.88     1588.10     61.66 o 
  -5   4  16     2608.35     2515.36     61.66 o 
  -4   4  16       99.64      115.18    103.55 o 
  -3   4  16       51.69       17.45     48.86 o 
  -2   4  16      601.82      642.07     24.83 o 
  -1   4  16      543.53      545.88     48.86 o 
   0   4  16      124.06      150.09     26.29 o 
   1   4  16       73.20       52.99     28.48 o 
  -6   5  16     1528.80     1611.37     65.15 o 
  -5   5  16      670.95      650.36     60.50 o 
  -4   5  16       45.87       29.09     54.68 o 
  -3   5  16     2168.68     2328.05     57.01 o 
  -2   5  16     1248.73     1219.32     30.83 o 
  -1   5  16      107.69      119.29     27.67 o 
  -1 -11  17     2435.02     2421.74     43.46 o 
  -3 -10  17     1165.58     1190.85     37.69 o 
  -2 -10  17     2922.55     2892.44     43.15 o 
  -1 -10  17      546.14      585.68     39.29 o 
   0 -10  17      313.05      293.19     57.01 o 
   1 -10  17     1646.22     1712.58     55.85 o 
   2 -10  17      673.85      732.97     69.81 o 
  -5  -9  17       51.40       45.37     45.61 o 
  -4  -9  17      393.34      373.47     32.35 o 
  -3  -9  17     2643.00     2510.72     37.55 o 
  -2  -9  17      190.54      183.82     41.88 o 
  -1  -9  17      492.61      524.71     48.86 o 
   0  -9  17     2291.09     2324.55     79.11 o 
   1  -9  17      758.48      774.85     50.03 o 
   2  -9  17      842.62      855.13     77.95 o 
   3  -9  17     3639.61     3743.95     77.95 o 
  -6  -8  17      512.87      435.78     26.94 o 
  -5  -8  17       14.26       17.45     38.25 o 
  -4  -8  17      132.08      163.39     27.06 o 
  -3  -8  17        7.17       22.11     44.21 o 
  -2  -8  17     1821.00     1818.46     57.01 o 
  -1  -8  17     2779.30     2912.09     74.46 o 
   0  -8  17      216.47      214.07     41.88 o 
   1  -8  17     4672.08     4828.28     47.70 o 
   2  -8  17     3936.83     4123.23     79.11 o 
   3  -8  17      303.35      258.28     51.19 o 
  -6  -7  17       23.48       35.51     20.76 o 
  -5  -7  17      307.63      314.13     70.97 o 
  -4  -7  17      418.28      454.91     52.35 o 
  -3  -7  17     2218.55     2207.05     68.64 o 
  -2  -7  17      223.76      180.33     48.86 o 
  -1  -7  17     1581.11     1584.61     51.19 o 
   0  -7  17     2830.62     2777.13     96.57 o 
   1  -7  17     1075.87     1044.77     55.85 o 
   2  -7  17     1009.93     1047.10     74.46 o 
   3  -7  17     6344.90     6454.77    105.87 o 
  -7  -6  17      241.90      180.33     63.99 o 
  -6  -6  17     2168.04     2044.17     26.76 o 
  -5  -6  17     3738.04     3827.72     37.23 o 
  -4  -6  17       53.59       25.60     27.92 o 
  -3  -6  17     3910.75     4065.06     83.77 o 
  -2  -6  17     9397.01     9618.17    290.86 o 
  -1  -6  17      130.46      124.49     44.21 o 
   0  -6  17     1465.66     1534.58     69.81 o 
   1  -6  17     1200.06     1205.32     72.13 o 
   2  -6  17      373.86      366.48     40.72 o 
   3  -6  17      244.20      278.06     59.34 o 
   4  -6  17      720.83      727.15     54.68 o 
  -7  -5  17     5394.39     5375.10     74.46 o 
  -6  -5  17     2865.01     2862.06     63.99 o 
  -5  -5  17     1675.87     1562.61     65.15 o 
  -4  -5  17     7076.45     7080.32     32.58 o 
  -3  -5  17     2517.61     2511.64     44.21 o 
  -2  -5  17     3707.42     3656.69     63.99 o 
  -1  -5  17     5629.55     5601.97    101.22 o 
   0  -5  17      415.45      433.96     59.34 o 
   1  -5  17     1407.37     1361.23     68.64 o 
   2  -5  17      698.54      717.84     45.37 o 
   3  -5  17      122.14      102.38     43.05 o 
   4  -5  17       63.59      159.39     48.86 o 
  -6  -4  17     1514.98     1625.33     58.17 o 
  -5  -4  17      913.53      874.61    102.38 o 
  -4  -4  17        0.88       25.71     19.32 o 
  -3  -4  17     4207.82     4718.32    292.02 o 
  -2  -4  17     5060.36     5116.81     73.30 o 
  -1  -4  17        7.29       41.12     33.78 o 
   0  -4  17     2199.33     2318.54     33.14 o 
   1  -4  17      697.19      763.22     63.99 o 
   2  -4  17       77.97      133.80     40.72 o 
   3  -4  17      112.64      152.41     44.21 o 
   4  -4  17      752.82      873.74     62.83 o 
  -8  -3  17     2556.04     2549.10     69.81 o 
  -7  -3  17     1364.33     1397.29     59.34 o 
  -6  -3  17      119.15      109.36     53.52 o 
  -5  -3  17      993.83      485.15    194.29 o 
  -4  -3  17     1514.53     1550.87     51.19 o 
  -3  -3  17      505.84      529.37     26.76 o 
  -2  -3  17      350.63      322.27     30.25 o 
  -1  -3  17     1377.86     1394.78     30.02 o 
   0  -3  17     1096.71     1138.88     30.46 o 
   1  -3  17     1310.91     1338.83     26.65 o 
   2  -3  17      521.01      550.31     65.15 o 
   3  -3  17     2874.73     2886.50     50.03 o 
   4  -3  17       15.95       93.08     47.70 o 
  -8  -2  17       23.68       19.78     62.83 o 
  -7  -2  17     1595.38     1945.27     62.83 o 
  -4  -2  17      654.70      502.61     11.63 o 
  -3  -2  17       19.13       40.72     17.45 o 
  -2  -2  17     1982.53     1896.41     68.64 o 
  -1  -2  17      646.80      624.90     26.50 o 
   0  -2  17       65.78       56.90     25.90 o 
   1  -2  17     1229.42     1272.66     30.65 o 
   2  -2  17     3085.00     2952.06     95.40 o 
   3  -2  17        4.77      -12.80     60.50 o 
   4  -2  17     5760.59     6098.76     61.66 o 
  -7  -1  17     2180.76     2222.17     65.15 o 
  -4  -1  17      629.85      466.54    121.00 o 
  -3  -1  17      709.97      624.77     67.48 o 
  -2  -1  17      828.68      836.51     40.72 o 
  -1  -1  17     2986.19     2949.59     82.60 o 
   0  -1  17      259.13      296.82     30.11 o 
   1  -1  17       11.39       62.83     41.88 o 
   2  -1  17     1459.23     1534.92    179.75 o 
   3  -1  17     1603.12     1466.43    157.65 o 
  -6   0  17      553.95      648.04     54.68 o 
  -5   0  17      168.47      176.84     51.19 o 
  -4   0  17       26.24       31.41      9.31 o 
  -3   0  17     5892.07     5304.13    239.67 o 
  -2   0  17     2457.61     2444.50     37.73 o 
  -1   0  17      171.83      166.94     25.15 o 
   0   0  17     2647.08     2718.13    229.20 o 
   1   0  17     1636.64     1668.37    116.34 o 
   2   0  17      258.87      259.63     43.63 o 
   3   0  17     1149.27     1047.82    153.57 o 
  -5   1  17     1128.64     1072.69     54.68 o 
  -4   1  17     2745.36     2901.62     55.85 o 
  -3   1  17      947.85      809.87    102.96 o 
  -2   1  17     1253.25     1104.50     76.21 o 
  -1   1  17     3899.25     3823.27     47.78 o 
   0   1  17        5.66       12.73     26.29 o 
   1   1  17     1373.44     1368.79     49.64 o 
   2   1  17      210.09      263.86     27.38 o 
  -5   2  17      588.21      680.61     53.52 o 
  -4   2  17        4.13      -15.12     48.86 o 
  -3   2  17     2466.50     2073.66    278.06 o 
  -2   2  17     2479.26     2308.56     43.38 o 
  -1   2  17      283.31      309.56     25.44 o 
   0   2  17     2561.00     2482.26     35.45 o 
   1   2  17      565.85      549.14     37.23 o 
  -6   3  17      738.22      746.93     59.34 o 
  -5   3  17      581.85      679.45     58.17 o 
  -4   3  17      750.07      865.60    102.38 o 
  -3   3  17       83.17       86.08     27.55 o 
  -2   3  17     2127.24     2022.15     45.43 o 
  -1   3  17      207.45      228.94     34.90 o 
   0   3  17      102.09      108.70     35.27 o 
  -5   4  17      386.59      378.12     58.17 o 
  -4   4  17     1858.23     1804.50     58.17 o 
  -3   4  17      215.10      174.52     51.19 o 
  -2   4  17        0.73      -26.44     52.35 o 
  -3  -9  18     1287.24     1365.88     73.30 o 
  -2  -9  18     2541.33     2399.01     87.26 o 
  -1  -9  18      126.63      159.39     50.03 o 
   0  -9  18      476.40      497.95     87.26 o 
   1  -9  18     1367.57     1389.15     66.32 o 
  -4  -8  18      224.44      198.95     58.17 o 
  -3  -8  18     1339.44     1296.07     93.08 o 
  -2  -8  18      165.99      224.54     53.52 o 
  -1  -8  18      756.74      784.16     73.30 o 
   0  -8  18     2244.45     2187.27     77.95 o 
   1  -8  18      610.67      655.02     44.21 o 
   2  -8  18     1229.38     1218.12     80.28 o 
  -5  -7  18       30.44       34.90     59.34 o 
  -4  -7  18        4.27       15.12     57.01 o 
  -3  -7  18       42.31       52.35     45.37 o 
  -2  -7  18     1313.80     1278.62     48.86 o 
  -1  -7  18     2073.59     2002.28     84.93 o 
   0  -7  18       19.28       16.29     40.72 o 
   1  -7  18     3620.89     3686.94     87.26 o 
   2  -7  18     3217.70     3145.94     91.91 o 
  -6  -6  18      156.89      139.61     62.83 o 
  -5  -6  18      554.64      361.83    105.87 o 
  -4  -6  18      907.70      820.23     59.34 o 
  -3  -6  18     1802.46     1830.09     62.83 o 
  -2  -6  18      197.20      190.80     44.21 o 
  -1  -6  18     1473.51     1398.46     61.66 o 
   0  -6  18     2267.78     2265.22     72.13 o 
   1  -6  18      286.12      330.42     51.19 o 
   2  -6  18     1027.98     1028.48     53.52 o 
  -6  -5  18     2959.67     2927.41     47.30 o 
  -5  -5  18     3662.86     3870.38     46.48 o 
  -4  -5  18      204.06      157.15     80.28 o 
  -3  -5  18     2918.81     2943.51     57.01 o 
  -2  -5  18     5104.33     5065.62     60.50 o 
  -1  -5  18       16.12       32.58     59.34 o 
   0  -5  18     1641.12     1663.72     80.28 o 
   1  -5  18     1201.09     1278.62     44.21 o 
   2  -5  18       23.53       44.21     50.03 o 
  -7  -4  18     4905.94     5152.88     73.30 o 
  -6  -4  18      873.28      940.06     61.66 o 
  -5  -4  18      772.55      755.07     55.85 o 
  -4  -4  18     6091.81     5652.00    350.20 o 
  -3  -4  18     2593.16     2793.42    134.96 o 
  -2  -4  18     1639.03     1789.40    330.42 o 
  -1  -4  18     3533.14     3656.67     36.99 o 
   0  -4  18      136.07      143.10     36.07 o 
   1  -4  18      677.42      670.14     52.35 o 
   2  -4  18      898.48      947.04     51.19 o 
  -4  -3  18       63.99       69.81     25.60 o 
  -3  -3  18     3777.58     3298.35     30.25 o 
  -2  -3  18     4408.96     4353.28     93.66 o 
  -1  -3  18       32.04       20.96     30.02 o 
   0  -3  18     2539.82     2468.20     57.59 o 
   1  -3  18     1380.09     1287.35     31.64 o 
   2  -3  18      159.82      236.18    162.88 o
[truncated: 3,302 more chars]
